# Supplementary material for: Targeting M2 Macrophages Alleviates Airway Inflammation and Remodeling in Asthmatic Mice via miR-378a-3p/GRB2 Pathway
Source: Front Mol Biosci. 2021 Sep 13;8:717969. doi: 10.3389/fmolb.2021.717969 (PMC8473897; doi:10.3389/fmolb.2021.717969)
Supplement: Supplementary file 1 [file DataSheet-1.zip]

Archive with 6 entries (6 files):
- Source data/Figure 1.xls
- Source data/Figure 2.xls
- Source data/Figure 3.xls
- Source data/Figure 4.xls
- Source data/Figure 5.xls
- Source data/Figure 6.xls
