# Supplementary material for: Targeting M2 Macrophages Alleviates Airway Inflammation and Remodeling in Asthmatic Mice via miR-378a-3p/GRB2 Pathway
Source: Front Mol Biosci. 2021 Sep 13;8:717969. doi: 10.3389/fmolb.2021.717969 (PMC8473897; doi:10.3389/fmolb.2021.717969)
Supplement: Supplementary file 1 [file DataSheet-1.zip › Source data/Figure 1.xls]

## Sheet: Figure 1B
Inflammatory score			Goblet cell hyperplasia score			Fibrotic score			ECP-1+ cells / 20X field			% α-SMA+ / Total muscular layer area
Control	OVA		Control	OVA		Control	OVA		Control	OVA		Control	OVA
0	3		0	3		0	3		23	74		0.45	1.209
0	2		0	3		0	3		15	105		0.887	1.458
0	2		0	3		0	3		19	55		0.446	1.447
0	1		0	3		0	2		30	61		0.919	1.52
0	2		0	3		0	3		17	86		0.896	1.569
0	2		0	3		0	3
0	1		0	3		0	2
0	2		0	3		0	3
0	1		0	2		0	3
0	3		0	2		0	3
0	2		0	1		0	1
0	2		0	2		0	2
0	1		0	1		0	2
0	2		0	1		0	1
0	3		0	2		0	1
0	3		0	3		0	3
0	2		0	3		0	3
0	2		0	3		0	3
0	3		0	3		0	2
0	2		0	2		0	2

## Sheet: Figure 1C
IL-4 (pg/ml) in Plasma			IL-4 (pg/ml) in BALF
Control	OVA		Control	OVA
8.60278	43.8131		9.62895	21.3846
12.1266	54.8765		9.59015	14.5684
11.1617	51.302		11.2447	17.1736
14.8091	49.752		14.7366	32.9197

## Sheet: Figure 1D
CCR3 MFI in BALF
Control	OVA
2365	5927
1587	6451
1158	5877

## Sheet: Figure 1E
F4/80+ cells / 40X field
Control	OVA
1	79
9	34
2	51
3	46
3	35

## Sheet: Figure 1F
CD80 MFI in BALF			CD206 MFI in BALF
Control	OVA		Control	OVA
3943	2001		1853	3147
2780	2047		1664	3347
3009	2274		1767	3274

## Sheet: Figure 1G
Relative mRNA expression of IL-6			Relative mRNA expression of IL-12			Relative mRNA expression of iNOS			Relative mRNA expression of FIZZ1			Relative mRNA expression of Arg1			Relative mRNA expression of IL-10
Control	OVA		Control	OVA		Control	OVA		Control	OVA		Control	OVA		Control	OVA
1.52	0.43		1	0.52		0.96	0.31		1	41.94		1	4.67		1	6.94
1.27	0.52		1.1	0.55		1.21	0.44		1.19	40		0.93	5.17		1.61	7.63
1.24	0.49		0.89	0.54		1.08	0.21		1.53	44.81		1.13	5.29		1.79	7.42
1.57	0.45		1.2	0.57		1.52	0.14		1.67	48.92		1.33	5.33		1.43	7.39
1.69	0.93		0.8	0.78		1.48	0.37		1.58	46.9		1.16	5.45		1.99	6.95
1.92	0.5		1.23	0.71		1.64	0.36		1.64	42.27		1.38	5.29		0.78	7.93
