# Supplementary material for: Targeting M2 Macrophages Alleviates Airway Inflammation and Remodeling in Asthmatic Mice via miR-378a-3p/GRB2 Pathway
Source: Front Mol Biosci. 2021 Sep 13;8:717969. doi: 10.3389/fmolb.2021.717969 (PMC8473897; doi:10.3389/fmolb.2021.717969)
Supplement: Supplementary file 1 [file DataSheet-1.zip › Source data/Figure 2.xls]

## Sheet: Figure 2B
F4/80+ cells / 40X field
OVA	2-CA
79	21
34	43
51	16
46	21
35	18

## Sheet: Figure 2C
CD80 MFI in BALF			CD206 MFI in BALF
OVA	2-CA		OVA	2-CA
2001	2136		3147	2440
2047	2007		3347	2599
2274	1972		3274	2562

## Sheet: Figure 2D
Relative mRNA expression of IL-6			Relative mRNA expression of IL-12			Relative mRNA expression of iNOS			Relative mRNA expression of FIZZ1			Relative mRNA expression of Arg1			Relative mRNA expression of IL-10
OVA	2-CA		OVA	2-CA		OVA	2-CA		OVA	2-CA		OVA	2-CA		OVA	2-CA
0.43	1.47		0.52	1.6		0.31	1		41.94	41.72		4.67	3.12		6.94	5.93
0.52	0.99		0.55	1.15		0.44	1.31		40	31.2		5.17	3.86		7.63	5.75
0.49	1.03		0.54	1.07		0.21	1.62		44.81	36.89		5.29	3.21		7.42	3.14
0.45	1.96		0.57	1.42		0.14	1.29		48.92	40.73		5.33	3.48		7.39	2.81
0.93	1.39		0.78	1.35		0.37	1.37		46.9	32.45		5.45	4.09		6.95	4.67
0.5	1.95		0.71	1.06		0.36	1.36		42.27	35.66		5.29	3.6		7.93	4.61

## Sheet: Figure 2E
Inflammatory score			Goblet cell hyperplasia score			Fibrotic score			ECP-1+ cells / 20X field			% α-SMA+ / Total muscular layer area
OVA	2-CA		OVA	2-CA		OVA	2-CA		OVA	2-CA		OVA	2-CA
3	2		3	0		3	1		55	32		1.33	1.063
2	1		3	0		3	0		59	44		1.458	0.891
2	1		3	0		3	1		61	42		1.447	0.797
1	2		3	0		2	2		86	27		1.52	1.031
2	1		3	0		3	1		67	55		1.569	1.294
2	2		3	1		3	2
1	2		3	1		2	2
2	3		3	1		3	1
1	1		2	2		3	2
3	0		2	2		3	1
2	2		1	1		1	2
2	0		2	1		2	2
1	0		1	2		2	2
2	1		1	1		1	1
3	1		2	2		1	1
3	1		3	3		3	3
2	1		3	3		3	2
2	1		3	3		3	1
3	1		3	2		2	1
2	0		2	1		2	2

## Sheet: Figure 2F
IL-4 (pg/ml) in Plasma			IL-4 (pg/ml) in BALF
OVA	2-CA		OVA	2-CA
43.8131	4.66008		21.3846	5.7713
54.8765	6.50541		14.5684	18.4841
51.302	15.7331		17.1736	17.652
49.752	18.2436		32.9197	17.232

## Sheet: Figure 2G
CCR3 MFI in BALF
OVA	2-CA
5927	5713
6451	4693
5877	4551
