# Supplementary material for: Targeting M2 Macrophages Alleviates Airway Inflammation and Remodeling in Asthmatic Mice via miR-378a-3p/GRB2 Pathway
Source: Front Mol Biosci. 2021 Sep 13;8:717969. doi: 10.3389/fmolb.2021.717969 (PMC8473897; doi:10.3389/fmolb.2021.717969)
Supplement: Supplementary file 1 [file DataSheet-1.zip › Source data/Figure 3.xls]

## Sheet: Figure 3A
CD80 MFI			CD206 MFI
Control	IL-4		Control	IL-4
923	544		273	815
1388	283		312	543
978	456		344	578

## Sheet: Figure 3B
Relative mRNA expression of IL-6			Relative mRNA expression of IL-6			Relative mRNA expression of iNOS			Relative mRNA expression of FIZZ1			Relative mRNA expression of Arg1			Relative mRNA expression of CCL24
Control	IL-4		Control	IL-4		Control	IL-4		Control	IL-4		Control	IL-4		Control	IL-4
1	0.15498		1	0.1487		1	0.624136		1	477.713		1	140.07		1	548.748
1	0.164414		1	0.1476		1	0.50342		1	530.056		1	153.277		1	596.344
1	0.130797		1	0.125		1	0.598498		1	533.742		1	160.898		1	567.764

## Sheet: Figure 3C
Arginase(U/L)
Control	IL-4
0.355611	11.9679
0.849436	11.4528
3.04746	14.2772
2.01764	8.28148

## Sheet: Figure 3E
EdU+ cells / 20X field
M(C)	M(IL-4)
25.7576	46.3768
30.4348	54.717
33.9286	46.875
36	44.7368
38.983	44.1176
