# Supplementary material for: Targeting M2 Macrophages Alleviates Airway Inflammation and Remodeling in Asthmatic Mice via miR-378a-3p/GRB2 Pathway
Source: Front Mol Biosci. 2021 Sep 13;8:717969. doi: 10.3389/fmolb.2021.717969 (PMC8473897; doi:10.3389/fmolb.2021.717969)
Supplement: Supplementary file 1 [file DataSheet-1.zip › Source data/Figure 4.xls]

## Sheet: Figure 4A
ID	Name	normal1	normal2	normal3	test1	test2	test3
13138	Hy3	3.16416	0.699042	1.04512	3.77204	5.06965	2.61009
42638	mmu-miR-23a-5p	5.92732	6.95335	8.42155	6.79713	3.30345	6.67656
42888	mmu-miR-875-3p	0.394737	0.502236	0.49697	0.440143	0.310115	0.563798
17519		N/A	N/A	N/A	N/A	N/A	N/A
17278	mmu-miR-719	2.19173	2.26198	1.42222	0.573477	0.434888	0.417804
46507		0.354637	0.41278	0.292256	0.245161	0.0787402	0.109199
17928		1.35589	1.52588	1.26195	1.53835	1.30466	1.76024
42826	mmu-miR-300-5p	1.18296	1.20256	1.09764	1.24875	0.734101	1.09674
17537	mghv-miR-M1-3-3p	5.39599	4.09585	3.44916	4.5276	1.58692	2.04154
42722		0.240602	0.277316	0.270707	0.100358	0.0726832	0.0367953
42645		N/A	N/A	N/A	N/A	0.0109025	0.0106825
46636	mcmv-miR-M23-1-5p	N/A	N/A	0.0121212	N/A	N/A	N/A
11134		5.95739	7.39169	7.15152	5.24875	7.17626	10.2623
17295		1.12907	1.59105	2.06869	1.35054	0.696548	0.809496
32825		5.94361	4.02428	2.90909	2.96774	3.95881	6.00831
46276	mmu-miR-1199-5p	N/A	N/A	N/A	N/A	N/A	N/A
42812		0.101504	0.115016	0.144108	0.09319	0.0775288	0.0462908
42918		N/A	N/A	N/A	N/A	0.00363416	N/A
46457	mcmv-miR-M23-2-5p	0.923559	1.30224	1.56902	1.61577	1.76015	1.57626
42469	mmu-miR-181a-2-3p	2.23559	2.91885	3.23232	3.17419	1.23925	0.48546
27575	mmu-miR-711	0.0877193	0.0945687	0.140067	0.0860215	0.0339188	0.0545994
46481	mcmv-miR-M44-1	N/A	N/A	N/A	N/A	N/A	N/A
29001	spike_control_v2_40	0.0451128	0.0306709	0.026936	N/A	0.0121139	0.0284866
42516		N/A	N/A	N/A	N/A	N/A	N/A
46752		7.7005	9.63834	11.763	7.80645	4.01454	5.18932
46807	mmu-miR-466f-3p	0.484962	0.578914	0.426936	0.550538	0.996972	1.1003
46427		0.0112782	0.0153355	0.020202	0.00573477	0.0460327	0.0272997
42821	mmu-miR-295-5p	0.0325815	0.0421725	0.0457912	0.0301075	0.0193822	0.0189911
46279	mcmv-miR-m107-1-3p	N/A	N/A	N/A	N/A	N/A	N/A
11052	mmu-miR-31-5p	0.0313283	0.0268371	0.0444444	0.0172043	0.155058	0.239763
42696		0.0426065	0.0498403	0.0309764	0.018638	0.0460327	0.0712166
42754		0.00250627	N/A	0.0026936	N/A	0.0181708	0.00712166
42632		0.281955	0.380831	0.250505	0.106093	0.0193822	0.0130564
42818		N/A	N/A	N/A	N/A	N/A	N/A
42810	mmu-miR-149-5p	0.0250627	0.0178914	0.00942761	N/A	0.0096911	0.0118694
42591		0.645363	0.926518	0.972391	1.13405	1.05996	1.07181
17585		N/A	N/A	N/A	N/A	N/A	N/A
42848		0.0037594	N/A	0.00942761	N/A	0.00242277	0.00356083
17506	mmu-miR-24-3p	3.88847	4.22364	2.62896	3.93835	4.78013	3.90267
42919	mmu-miR-203-5p	1.01003	0.714377	0.813468	0.815771	2.09691	1.23205
42937	mmu-miR-493-3p	0.126566	0.0894569	0.0767677	0.0272401	0.0423985	0.0118694
42795		0.0889724	0.104792	0.136027	0.0831541	0.0484555	0.0522255
42485		0.0914787	0.0971246	0.152189	0.074552	0.250757	0.453412
11271		0.521303	0.692652	0.821549	0.732616	0.580254	0.771513
46633		0.582707	0.656869	0.624916	0.324014	0.387644	0.385757
28684	spike_control_v2_37	0.447368	0.233866	0.301684	0.0845878	0.0981224	0.0569733
42896		0.0764411	0.0677316	0.040404	0.0258065	0.135675	0.173294
42685		0.0075188	0.00383387	0.0188552	N/A	0.0266505	0.0225519
28480	mmu-miR-504-5p	0.0501253	0.0306709	0.0484848	N/A	0.053301	0.0391691
42681		0.224311	0.259425	0.674747	0.391398	0.16596	0.0344214
42610		N/A	N/A	N/A	N/A	0.00484555	N/A
10919	mmu-miR-103-3p	9.19048	10.8192	6.79057	10.0043	10.573	8.30386
17388	mmu-miR-669a-5p/mmu-miR-669p-5p	2.92481	2.79617	2.97239	2.8086	1.77226	2.33947
42767	mmu-miR-34c-3p	0.0137845	N/A	N/A	N/A	0.0133253	0.0676558
11021		N/A	N/A	N/A	N/A	N/A	N/A
46541		0.0162907	0.0178914	0.0296296	N/A	0.00726832	0.00830861
5250		0.047619	0.0472843	0.0215488	0.00430108	0.0133253	0.0130564
42734		0.110276	0.0894569	0.216835	0.179211	0.00242277	N/A
46518	mmu-miR-1198-5p	0.265664	0.315655	0.379798	0.285305	0.249546	0.15549
42665	mmu-miR-543-5p	0.0626566	0.0766773	0.118519	0.078853	0.141732	0.180415
46923		0.694236	0.820447	0.715152	0.672401	1.33131	0.828487
46411		N/A	N/A	N/A	N/A	N/A	N/A
46747		0.0300752	0.0319489	0.00538721	N/A	0.00484555	0.00712166
146183	mmu-miR-432	0.0614035	0.0383387	0.0161616	N/A	0.015748	0.0106825
146190		0.501253	0.470288	0.385185	0.273835	0.184131	0.38457
146013	mmu-miR-1966-5p	0.370927	0.430671	0.350168	0.107527	0.0314961	0.0735905
146061		0.0513784	0.0396166	0.0754209	0.0329749	0.0314961	0.0308605
25557	spike_control_v2_17	1.21053	1.1885	1.37104	0.929032	0.800727	0.455786
28568	spike_control_v2_35	0.0225564	0.0166134	0.0161616	N/A	0.0145366	0.0166172
146060		0.274436	0.379553	0.476768	0.387097	0.151423	0.243323
145658		0.848371	1.2115	1.84916	1.56703	1.80739	2.55193
146079		0.00125313	N/A	N/A	N/A	0.00121139	N/A
146199	mmu-miR-1961	15.3897	15.485	11.1987	13.7133	4.9364	7.24273
146138		0.0238095	0.0115016	0.0309764	N/A	0.0799515	0.0795252
146177		N/A	N/A	N/A	N/A	N/A	N/A
146117		0.0827068	0.0984026	0.0956229	0.0659498	0.138098	0.166172
146028	mmu-miR-1941-5p	0.0213033	0.0191693	0.0255892	0.00860215	0.015748	0.00474777
146212		N/A	N/A	N/A	N/A	N/A	N/A
146209		6.7594	8.44856	5.37912	8.06452	5.87038	3.80415
28393	spike_control_v2_32	N/A	N/A	0.00538721	N/A	N/A	N/A
146220		0.461153	0.548243	0.352862	0.430108	0.810418	0.390504
10902	hsa_negative_control_7	N/A	N/A	N/A	N/A	N/A	N/A
146055	mmu-miR-1954	1.49248	1.18594	1.02761	0.914695	1.12538	1.29852
29146	spike_control_v2_43	N/A	N/A	N/A	N/A	N/A	N/A
145831		1.92607	1.38275	0.63165	0.824373	0.884313	1.12047
145963		N/A	N/A	N/A	N/A	N/A	N/A
145977	mmu-miR-1247-5p	0.338346	0.416613	0.478114	0.530466	0.543913	0.531751
145675		0.607769	0.760383	0.973737	0.632258	0.629921	0.830861
145838	mmu-miR-125b-1-3p	0.0764411	0.0485623	0.0754209	0.0645161	0.178074	0.124629
145953		10.3684	10.5649	10.4593	11.1082	4.75106	8.35134
145690		N/A	N/A	N/A	N/A	N/A	N/A
-1		0.0526316	0.0230032	0.0430976	0.00860215	0.0242277	0.0261128
145678	mmu-miR-150-5p	0.322055	0.35016	0.387879	0.398566	0.480921	0.595846
145884		7.50376	8.43962	6.51852	9.64301	3.51302	2.76083
145715		N/A	N/A	N/A	N/A	N/A	N/A
147199	mmu-miR-27b-3p	1.42231	1.29968	0.769024	1.56272	1.60388	0.432047
147535		0.489975	0.590415	0.754209	0.57491	0.178074	0.233828
147892		0.0225564	0.00638978	N/A	N/A	N/A	N/A
147890		0.93985	0.943131	0.402694	0.533333	0.239855	0.591098
147611		0.0162907	0.00894569	0.0107744	N/A	0.102968	0.110386
147934		0.431078	0.416613	0.352862	0.397133	0.301635	0.345401
147627		0.037594	0.00255591	0.0107744	N/A	0.0205936	0.00237389
147770		0.0137845	0.00383387	N/A	N/A	0.00726832	N/A
147165	mmu-let-7b-5p	72.5927	36.1891	35.3697	100.886	53.9067	54.419
147705		0.0225564	0.0166134	0.0013468	N/A	0.0121139	0.00356083
147848		N/A	N/A	N/A	N/A	N/A	N/A
147900		0.404762	0.521406	0.628956	0.610753	0.457904	0.633828
147891		0.107769	0.05623	0.0861953	0.097491	0.0339188	0.0166172
147873		N/A	N/A	N/A	N/A	0.090854	0.117507
147186	mmu-miR-200b-3p	2.56391	3.09265	2.46599	2.15197	1.91763	2.63383
147844		0.0726817	0.0626198	0.0740741	0.0286738	0.0230164	0.0225519
147283	mmu-miR-137-5p	19.5414	27.8428	24.2411	11.762	9.54694	18.8451
148493		2.06015	3.32524	4.05118	5.16129	2.77892	2.4997
148231		0.0125313	0.00255591	0.0026936	N/A	N/A	N/A
148635		N/A	N/A	N/A	N/A	N/A	N/A
148660		0.0213033	0.0140575	0.00808081	N/A	0.0872199	0.0854599
147660		0.0726817	0.05623	0.0457912	0.0430108	0.0423985	0.0652819
147709		0.0877193	0.0907348	0.0781145	0.0129032	N/A	N/A
148251		0.899749	1.2115	1.6835	1.55412	0.351302	0.518694
148599		0.037594	0.0319489	0.013468	N/A	0.0520896	0.0272997
148665		N/A	N/A	N/A	N/A	N/A	N/A
148363		3.53383	3.5655	2.25724	3.8681	0.572986	0.64095
147703		N/A	N/A	N/A	N/A	0.0266505	0.0391691
148062		0.0451128	0.0319489	0.0390572	0.0258065	0.037553	0.0178042
148206		1.03258	1.32268	1.08148	0.642294	0.456693	0.978042
14257	spike_control_v1_i	0.157895	0.132907	0.0767677	0.0673835	0.207147	0.172107
0	Empty	N/A	N/A	N/A	N/A	N/A	N/A
148496	mmu-miR-3108-3p	N/A	N/A	N/A	N/A	N/A	N/A
148322		1.28947	1.78147	1.89899	2.19211	1.61599	1.67715
148560	mmu-miR-3066-5p	3.66291	5.34569	5.60673	5.12401	3.12659	8.26231
148185	mmu-miR-471-3p	0.736842	0.407668	0.268013	0.169176	1.00545	1.09911
148230	mmu-miR-450a-1-3p	0.390977	0.483067	0.63165	0.381362	0.347668	0.424926
148444	mghv-miR-M1-2-5p	8.37469	9.64984	7.49091	6.42151	5.32526	12.8142
148164	mmu-miR-3074-2-3p	0.0300752	0.0153355	N/A	N/A	0.0302847	0.0949555
148232	mmu-miR-3082-3p	N/A	N/A	N/A	N/A	N/A	N/A
148350		N/A	N/A	N/A	N/A	N/A	N/A
148090	mmu-miR-495-5p	0.243108	0.255591	0.228956	0.157706	0.479709	1.00653
148142		0.101504	0.0971246	0.0794613	0.0473118	0.0205936	0.00830861
148022	mmu-miR-664-5p	0.452381	0.385942	0.445791	0.239427	0.198667	0.148368
148505	mmu-miR-341-5p	N/A	N/A	N/A	N/A	N/A	N/A
148152		N/A	N/A	N/A	N/A	N/A	N/A
148161	mmu-miR-3070-3p	N/A	N/A	N/A	N/A	0.00121139	N/A
148513		N/A	N/A	N/A	N/A	N/A	N/A
148469		N/A	N/A	N/A	N/A	N/A	N/A
148203	mmu-miR-1198-3p	0.100251	0.086901	0.0606061	0.0415771	0.0726832	0.108012
148477		2.27068	3.07859	3.17037	2.88602	4.07753	4.37033
148572		0.64411	0.555911	0.371717	0.533333	0.36705	0.233828
148333	mmu-miR-96-3p	4.58396	4.50735	2.67475	1.73477	5.01393	6.99347
148391	mmu-miR-3068-5p	0.0263158	N/A	0.0013468	N/A	0.015748	0.00118694
148450	mmu-miR-210-5p	0.047619	0.0460064	0.0767677	0.0473118	0.138098	0.192285
148306	mmu-miR-381-3p	N/A	N/A	N/A	N/A	N/A	N/A
148122	mmu-miR-669p-3p	0.565163	0.484345	0.393266	0.609319	1.07813	1.1454
148150		N/A	N/A	N/A	N/A	N/A	N/A
148120	mmu-miR-106a-3p	N/A	N/A	N/A	N/A	N/A	N/A
146024		1.5188	1.65495	1.62963	1.03513	1.03574	1.74599
42659	mmu-miR-290a-3p	0.119048	0.0753994	0.0606061	0.0415771	0.155058	0.354896
17287	mghv-miR-M1-1-3p	N/A	N/A	N/A	N/A	N/A	N/A
11234	mmu-miR-350-3p	0.0689223	0.0549521	0.0781145	0.0530466	0.0557238	0.0878338
30442	mmu-miR-802-5p	N/A	N/A	N/A	N/A	N/A	N/A
168574		0.16416	0.0920128	0.117172	0.259498	0.0121139	0.00830861
168970		N/A	N/A	N/A	N/A	N/A	0.00949555
168938		N/A	N/A	N/A	N/A	N/A	N/A
168825		0.018797	0.0178914	0.020202	0.00430108	0.00363416	N/A
168640		0.522556	0.392332	0.278788	0.338351	0.156269	0.236202
168874		0.0601504	0.0511182	0.0767677	0.0487455	0.0436099	0.0142433
168656		0.448622	0.371885	0.346128	0.324014	0.147789	0.217211
168838		0.151629	0.143131	0.142761	0.212186	0.053301	0.0735905
168861		0.218045	0.214696	0.277441	0.141935	0.0605694	0.0308605
168667		N/A	N/A	N/A	N/A	N/A	N/A
168910		0.0451128	0.0332268	0.0255892	0.0100358	0.0496669	0.0783383
168664		N/A	N/A	N/A	N/A	N/A	N/A
168712		0.0839599	0.0958466	0.149495	0.0387097	0.0581466	0.04273
168766		N/A	N/A	N/A	N/A	N/A	N/A
168569		6.40226	6.19681	6.71515	7.82509	3.23561	3.6
168608		0.0137845	0.0102236	N/A	N/A	0.115082	0.0937685
168883		0.00501253	N/A	N/A	N/A	N/A	N/A
168669		0.0977444	0.0920128	0.13468	0.0888889	0.00121139	N/A
168791		N/A	N/A	N/A	N/A	N/A	N/A
168804		N/A	N/A	N/A	N/A	N/A	N/A
169368		N/A	N/A	N/A	N/A	N/A	N/A
169178		N/A	N/A	N/A	N/A	0.00847971	N/A
169221		0.037594	0.0396166	0.0390572	0.0659498	0.0169594	0.0130564
169076		0.620301	0.538019	0.853872	0.670968	0.606905	0.785757
169346		0.0112782	0.0115016	0.00538721	N/A	N/A	N/A
169031		1.62657	1.07093	2.05387	2.36989	0.666263	1.03976
169276		0.00877193	0.00255591	0.0107744	N/A	N/A	N/A
169170		24.5551	4.22492	3.68754	35.7305	5.17747	9.69852
169168		N/A	N/A	N/A	N/A	0.00121139	0.00593472
169335		0.211779	0.107348	0.0861953	0.0688172	0.0557238	0.0664688
169043		0.904762	0.994249	0.910438	1.02939	0.385221	0.268249
169136		0.478697	0.56869	0.588552	0.592115	0.583889	0.55905
169243		1.12657	1.3508	0.979125	0.605018	1.1593	1.64629
169205		0.961153	1.39169	1.5165	1.7448	1.55906	1.42315
169078		N/A	N/A	N/A	N/A	N/A	N/A
169130		1.04887	1.08115	0.694949	0.917563	1.00061	1.22018
169358		N/A	N/A	N/A	N/A	0.00242277	N/A
169278		0.0162907	0.0102236	0.00673401	N/A	0.00121139	0.0130564
169167		0.649123	0.56869	0.359596	0.76129	0.15748	0.236202
169086		0.467419	0.531629	0.46734	0.301075	0.153846	0.230267
168937	mmu-miR-138-1-3p	N/A	N/A	N/A	N/A	N/A	N/A
168555		3.86842	3.26645	2.91313	4.05305	0.914597	0.269436
168688	mmu-miR-1843b-3p	1.06391	1.49265	1.61616	1.82509	1.65112	1.59288
169250		1.77569	2.01022	2.18451	3.10394	2.29679	1.51573
169398		N/A	N/A	N/A	N/A	N/A	N/A
169386		0.0200501	0.0115016	0.0121212	0.00430108	N/A	N/A
168607	mmu-miR-299a-5p	0.278195	0.278594	0.203367	0.207885	0.215627	0.345401
168813	mmu-miR-3473d	N/A	N/A	N/A	N/A	N/A	N/A
28019	mmu-miR-10a-3p	0.788221	0.860064	0.798653	0.752688	1.31193	1.41009
28191	mmu-miR-30e-5p	9.12907	10.7489	8.8431	11.3233	5.21018	3.74718
42938		0.122807	0.121406	0.215488	0.189247	0.484555	0.54362
42959		0.0037594	N/A	N/A	N/A	N/A	N/A
17411		0.421053	0.516294	0.557576	0.351254	0.132041	0.144807
42678	mmu-miR-876-3p	N/A	N/A	N/A	N/A	N/A	N/A
46415		0.0413534	0.0306709	0.0350168	0.0157706	0.0266505	0.0130564
42877	mmu-miR-18b-5p	0.365915	0.403834	0.502357	0.289606	0.241066	0.217211
42770	mmu-miR-665-3p	0.263158	0.236422	0.343434	0.319713	0.0981224	0.0664688
46558		0.0764411	0.0498403	0.0888889	0.0587814	0.00847971	0.00712166
42756		0.14411	0.12524	0.16431	0.129032	0.115082	0.0747774
42539		0.581454	0.691374	0.502357	0.589247	0.254391	0.474777
17419		N/A	N/A	N/A	N/A	N/A	N/A
11260	mmu-miR-151-5p	2.43484	2.55463	1.72391	2.74982	5.20896	3.62136
31388	mmu-miR-291a-5p	0.066416	0.0792332	0.114478	0.0989247	0.0799515	0.131751
45985	mmu-miR-546	2.52256	2.17891	1.7037	3.15986	0.245912	0.131751
28346	mmu-miR-374b-3p	0.446115	0.332268	0.0996633	0.0444444	0.0835857	0.0545994
42598		N/A	N/A	N/A	N/A	N/A	N/A
31517		N/A	N/A	N/A	N/A	N/A	N/A
11113	mmu-miR-448-3p	0.018797	0.00638978	0.0026936	N/A	0.0242277	0.0130564
14313	mmu-miR-499-5p	0.0802005	0.0728435	0.0525253	0.0544803	0.138098	0.0617211
11181		0.00250627	N/A	N/A	N/A	0.00726832	0.00474777
46510	mmu-miR-1188-5p	N/A	N/A	N/A	N/A	0.00121139	N/A
17470		0.156642	0.189137	0.192593	0.163441	0.0993337	0.0890208
42811	mmu-miR-542-5p	N/A	N/A	N/A	N/A	0.00242277	N/A
46796		N/A	N/A	N/A	N/A	N/A	N/A
17289		0.0037594	N/A	N/A	N/A	0.0145366	0.0154303
42588		0.369674	0.189137	0.181818	0.166308	0.173228	0.224332
11208	mmu-miR-207	0.0501253	0.0434505	0.0888889	0.055914	0.0884313	0.10089
46620		1.99875	0.656869	1.13266	2.57778	1.86917	1.6451
10954		3.18546	3.02492	3.17037	1.52545	0.610539	1.01128
11251	mmu-miR-465a-5p	3.50627	3.09904	3.05859	2.49606	0.732889	0.953116
11227	mmu-miR-329-3p	0.047619	0.0345048	0.0296296	0.0387097	0.0399758	0.0356083
46875		N/A	N/A	N/A	N/A	N/A	N/A
11018	mmu-miR-218-5p	N/A	N/A	N/A	N/A	N/A	N/A
11077	mmu-miR-363-3p	5.51128	6.14058	4.65455	6.06022	6.53543	5.07418
46924		0.0814536	0.0626198	0.0861953	0.0516129	0.0351302	0.0367953
11205	mmu-miR-199b-5p	0.384712	0.394888	0.290909	0.408602	0.358571	0.153116
46454		0.0250627	0.029393	0.0323232	0.0215054	0.0448213	0.0462908
17422	mmu-miR-695	2.599	1.89904	2.52121	2.28674	1.34343	1.64629
17517	mmu-miR-688	0.075188	0.0536741	0.0565657	0.0358423	0.0605694	0.0783383
46453	mmu-miR-466f-5p	3.63784	3.9246	4.26801	4.74552	2.80921	2.15905
42444	mmu-miR-291b-3p	0.00125313	N/A	N/A	N/A	0.00121139	N/A
42686	mmu-miR-136-3p	N/A	N/A	N/A	N/A	0.00847971	N/A
42558	mmu-miR-497a-3p	N/A	N/A	N/A	N/A	N/A	N/A
17302		0.0639098	0.0690096	0.0861953	0.0415771	0.0314961	0.0166172
42932		4.37719	2.35272	6.34343	8.06882	4.11145	6.24926
17464		0.184211	0.200639	0.432323	0.215054	0.311326	0.718101
13485	mmu-miR-10a-5p	42.4373	50.5048	51.1448	54.7656	25.0176	32.4071
46791		0.0451128	0.0370607	0.0565657	0.0458781	0.102968	0.132938
46976	mmu-miR-467g	0.269424	0.267093	0.228956	0.299642	0.457904	0.538872
42679		0.337093	0.411502	0.474074	0.382796	0.486978	0.608902
46750		0.298246	0.250479	0.402694	0.308244	0.0423985	0.0106825
42503		0.0225564	0.0191693	0.013468	0.00716846	0.0399758	0.0474777
46624		0.796992	1.11438	1.3037	1.41649	1.553	1.50504
46917	mmu-miR-205-5p	0.526316	0.529073	0.565657	0.675269	1.60388	1.2997
42769	mmu-let-7b-3p	0.121554	0.136741	0.150842	0.101792	0.0835857	0.121068
11240	mmu-miR-409-3p	9.73308	4.31821	7.30774	18.1606	7.13144	6.71335
42964		0.093985	0.0805112	0.0794613	0.0630824	0.0642035	0.108012
46803		N/A	N/A	N/A	N/A	N/A	N/A
146105		0.0238095	0.0319489	0.0444444	0.0286738	0.075106	0.11632
146077		0.709273	0.911182	1.08822	0.539068	0.346457	0.461721
27953	spike_control_v2_28	N/A	N/A	N/A	N/A	0.00121139	N/A
146051	mmu-miR-1897-3p	0.136591	0.167412	0.0861953	0.0143369	0.0605694	0.020178
146038		0.600251	0.769329	0.926599	0.804301	0.642035	0.950742
146146		3.03634	3.66134	5.43165	5.37348	3.18595	2.77626
42838		0.00501253	N/A	0.0026936	N/A	0.00121139	N/A
30293	spike_control_v2_49	N/A	N/A	N/A	N/A	N/A	N/A
145661	SNORD65	3.87845	5.11821	6.26263	5.03799	1.77832	3.10979
19605	SNORD6	0.47619	0.636422	0.519865	0.236559	0.141732	0.137685
146097	mmu-miR-1934-5p	0.957393	1.22939	1.31178	1.53262	2.20109	2.10682
46436		56.6842	41.0032	51.2633	66.5233	52.596	51.0065
146039	mmu-miR-669o-5p	3.28321	4.2607	4.60337	3.94409	3.13628	3.90979
145994	mmu-miR-1900	0.657895	0.932907	1.07475	1.01935	1.54936	1.49911
146050	mmu-miR-669n	20.3346	26.1508	28.2074	26.0889	20.0436	34.7134
13430	spike_control_v2_10	N/A	N/A	N/A	N/A	0.00121139	N/A
42831		3.75188	3.96038	2.78384	3.88817	6.63234	4.35964
146124		0.229323	0.135463	0.103704	0.111828	0.100545	0.0890208
146152		6.3609	5.85687	7.3037	6.68817	0.523319	1.12997
145745	mmu-miR-335-3p	2.24185	3.04792	3.2862	2.98781	3.12174	3.09318
145679		0.0037594	N/A	N/A	N/A	0.00484555	N/A
145697		N/A	N/A	N/A	N/A	N/A	N/A
145701	mmu-miR-668-3p	1.62406	1.47093	1.62963	1.89677	2.80436	2.82493
145843	mmu-miR-330-5p	0.0802005	0.085623	0.110438	0.0530466	0.0605694	0.0652819
145754		0.577694	0.734824	1.22694	1.0595	0.592368	0.599407
145696		N/A	N/A	N/A	N/A	0.00121139	N/A
27968	spike_control_v2_29	N/A	N/A	N/A	N/A	N/A	N/A
145638	mmu-miR-29a-5p	0.941103	0.789776	0.651852	0.533333	1.49243	1.41246
145741		N/A	N/A	N/A	N/A	N/A	N/A
146100		0.570175	0.608307	0.825589	1.02366	0.927922	0.937685
147827		0.0325815	0.0204473	0.0255892	0.018638	0.037553	0.0272997
147820		0.315789	0.347604	0.297643	0.263799	0.227741	0.245697
147845		0.14787	0.0932907	0.142761	0.0917563	0.0181708	0.020178
145897	mmu-miR-92b-3p	5.47118	6.7655	5.58788	6.71541	2.8613	2.56024
147195	mmu-miR-18a-5p	N/A	N/A	N/A	N/A	N/A	N/A
147203	mmu-miR-302a-3p	5.66291	8.35783	7.31717	6.07455	3.16778	7.86231
148008		4.93108	6.40511	7.75623	6.5405	4.49788	8.22552
147865		0.00250627	N/A	N/A	N/A	0.00242277	N/A
147870		N/A	N/A	N/A	N/A	N/A	N/A
147919		4.26692	3.52716	1.94882	3.19283	1.59055	1.47062
147754		0.764411	0.957188	0.913131	1.26022	1.47789	1.35193
147837		0.70802	0.686262	0.678788	0.266667	0.284676	0.451039
147981		11.8195	13.1565	10.1118	12.628	3.58934	2.73828
147789		2.6015	3.44026	3.25253	2.45878	1.41975	1.92997
147562		0.0263158	0.0332268	0.0188552	0.00573477	0.0145366	N/A
147846		1.10526	1.47476	1.64714	1.95269	1.55663	1.56677
147748		N/A	N/A	N/A	N/A	N/A	N/A
148430		0.378446	0.370607	0.227609	0.395699	0.339188	0.105638
148495		2.7995	2.36933	2.81347	2.56631	1.4149	1.53472
148335		0.319549	0.460064	0.591246	0.255197	0.782556	0.872404
148208		0.0263158	0.0127796	0.0255892	0.00143369	N/A	N/A
148562	mmu-miR-128-1-5p	N/A	N/A	N/A	N/A	N/A	N/A
147715		0.293233	0.0894569	0.0700337	0.0530466	0.0278619	0.0118694
148042		0.770677	0.688818	0.562963	0.643728	0.225318	0.351335
148332		0.0864662	0.0345048	0.0296296	0.00430108	0.0109025	N/A
147334		N/A	N/A	N/A	N/A	N/A	N/A
147722		4.72306	4.43195	6.02559	8.88602	4.58025	2.28961
147718		0.0426065	0.0178914	0.0363636	0.00286738	0.0254391	0.0178042
148642		8.91103	10.3093	9.9771	10.5061	9.42217	8.93769
148040	mmu-miR-1247-3p	N/A	N/A	0.0040404	N/A	N/A	N/A
147595		N/A	N/A	N/A	N/A	N/A	N/A
147712		3.75689	2.32716	2.93468	4.76703	0.442156	0.325223
148170	mmu-miR-741-5p	N/A	N/A	N/A	N/A	N/A	N/A
148580	mmu-miR-134-3p	N/A	N/A	N/A	N/A	N/A	N/A
148110	mmu-miR-3075-3p	N/A	N/A	N/A	N/A	N/A	N/A
148538	mmu-miR-146a-3p	0.037594	0.0357827	0.03367	0.0129032	0.00363416	0.00593472
148091	mmu-miR-3088-5p	N/A	N/A	N/A	N/A	N/A	N/A
148016		0.221805	0.159744	0.183165	0.156272	0.0193822	0.0142433
148459		0.00501253	N/A	0.00942761	N/A	0.0109025	N/A
148612		2.44987	1.79425	2.33401	1.53405	0.745003	0.953116
148511		0.00125313	N/A	N/A	N/A	0.0145366	0.00949555
148453	mmu-miR-3074-5p	0.0250627	0.0153355	0.0309764	0.0272401	0.0096911	N/A
148212	mmu-miR-3103-3p	0.770677	1.00319	1.03838	0.695341	0.243489	0.420178
148530		0.152882	0.131629	0.0821549	0.136201	0.220472	0.25638
148517	mmu-miR-3078-5p	N/A	N/A	N/A	N/A	N/A	N/A
148267	mmu-miR-3082-5p	26.5815	28.2863	21.9731	35.0767	23.45	33.3792
148134	mmu-miR-3067-5p	0.463659	0.51246	0.63569	0.67957	1.00545	1.19169
148389		0.73183	0.711821	0.546801	0.6681	1.16535	0.963798
148484	mmu-miR-3084-3p	0.0488722	0.0332268	0.0323232	0.0157706	0.0811629	0.149555
148576		0.162907	0.0958466	0.0767677	0.0415771	0.186554	0.0783383
148435		0.0864662	0.0370607	0.00673401	0.0286738	0.0145366	0.0166172
148329		N/A	N/A	N/A	N/A	N/A	N/A
148600		0.00626566	N/A	N/A	N/A	N/A	N/A
148028	mghv-miR-M1-14-5p	1.74185	2.30032	2.15892	1.8638	1.03937	0.809496
148555		N/A	N/A	N/A	N/A	N/A	N/A
148153		0.345865	0.319489	0.16431	0.259498	0.0205936	0.00474777
148392		N/A	N/A	N/A	N/A	N/A	N/A
148636	mmu-miR-466f	14.8559	14.9597	17.7845	17.8968	13.9091	18.546
148301		0.0989975	0.0357827	0.026936	0.0286738	2.38643	2.927
146094		N/A	N/A	N/A	N/A	N/A	N/A
11039		0.322055	0.33738	0.36633	0.387097	0.360993	0.359644
46592		0.0350877	0.0332268	0.047138	0.037276	0.0169594	0.00949555
27565	mmu-miR-423-5p	55.5789	33.8569	62.5818	88.5075	76.1781	58.1128
146147	mmu-miR-1897-5p	5.46617	3.10927	6.35152	8.85735	3.31557	4.42136
168805		0.357143	0.258147	0.331313	0.43871	0.247123	0.392878
168648		0.641604	0.893291	0.895623	0.933333	0.694125	0.856973
46474		2.47744	1.06837	0.455219	2.47025	2.15506	3.873
168799		0.116541	0.0715655	0.0915825	0.113262	0.037553	0.0367953
168591		0.241855	0.209585	0.106397	0.162007	0.267717	0.315727
168675		1.77444	0.846006	2.07542	2.51756	0.740157	0.245697
168885		0.573935	0.200639	0.464646	0.430108	0.227741	0.156677
168673		0.00250627	N/A	N/A	N/A	0.00242277	N/A
168814		0.377193	0.278594	0.343434	0.248029	0.0860085	0.0807122
168744		0.0313283	0.0319489	0.0430976	0.0229391	0.0363416	0.0605341
168628		N/A	N/A	N/A	N/A	N/A	N/A
168742		0.0401003	0.0472843	0.0646465	0.0501792	0.193822	0.248071
168933		0.140351	0.161022	0.183165	0.136201	0.204724	0.284866
168619		0.110276	0.0984026	0.0942761	0.104659	0.132041	0.223145
168568		1.93985	1.59744	2.08081	1.50538	0.723198	0.491395
168620		N/A	N/A	N/A	N/A	N/A	N/A
168954		2.91604	2.44984	3.56768	2.6595	1.20654	1.57507
168811		0.172932	0.144409	0.0969697	0.0516129	0.0860085	0.160237
168801		0.384712	0.244089	0.232997	0.180645	0.0860085	0.0818991
168697		0.651629	0.876677	0.977778	1.02939	0.938825	0.908012
169333		0.116541	0.143131	0.131987	0.0716846	N/A	0.0367953
169279		N/A	N/A	N/A	N/A	N/A	N/A
169117		1.23308	0.56869	0.358249	0.858781	0.250757	0.162611
169195		N/A	N/A	N/A	N/A	N/A	N/A
168988		N/A	N/A	N/A	N/A	N/A	N/A
169151		0.0225564	0.0127796	0.0228956	0.0100358	N/A	0.00474777
169147		0.0137845	0.00383387	N/A	N/A	0.0133253	0.00474777
169174		N/A	N/A	N/A	N/A	N/A	N/A
169241		N/A	N/A	0.0040404	N/A	0.0109025	N/A
169211		0.506266	0.569968	0.364983	0.385663	0.420351	0.753709
169188		0.862155	0.784665	0.83771	1.25878	1.03695	2.0273
169336	mmu-miR-17-5p	1.2995	1.39042	1.02896	1.48387	1.74561	0.972107
169354		N/A	N/A	N/A	N/A	0.00847971	N/A
169090		0.829574	0.297764	0.181818	0.199283	0.161114	0.183976
169222		0.0739348	0.05623	0.0444444	0.0401434	0.0193822	0.00237389
169176		N/A	N/A	N/A	N/A	N/A	N/A
169353		0.347118	0.44345	0.581818	0.364158	0.358571	0.490208
169193		0.0413534	0.0383387	0.0350168	0.0315412	0.0484555	0.0735905
169317		N/A	N/A	N/A	N/A	N/A	N/A
169032		0.154135	0.103514	0.114478	0.134767	0.0678377	0.0249258
168966	mmu-miR-28a-5p/mmu-miR-28c	3.96992	4.16869	2.92795	4.26237	8.36826	8.20059
168828	mmu-miR-5125	5.26441	6.17252	5.45589	3.94839	3.81829	5.68427
169190		N/A	N/A	N/A	N/A	N/A	N/A
168830		N/A	N/A	N/A	N/A	0.00847971	0.00118694
169175	mmu-miR-3966	0.18797	0.207029	0.242424	0.189247	0.0181708	0.0237389
168845	mmu-miR-5625-5p	0.154135	0.134185	0.106397	0.0344086	0.0411872	0.00949555
168694	mmu-miR-5616-5p	0.139098	0.115016	0.125253	0.0544803	0.0835857	0.144807
168752	mmu-miR-5627-3p	0.145363	0.191693	0.250505	0.243728	0.430042	0.474777
169412		0.0639098	0.0664537	0.0767677	0.0716846	0.118716	0.185163
17608	mmu-miR-425-5p	1.70301	1.45559	0.830976	1.78065	1.54088	1.05163
30787	mmu-miR-125b-5p	1.84336	2.65176	2.87003	3.42509	0.627498	0.45816
11159		0.0814536	0.0498403	0.0606061	0.0430108	0.0811629	0.0890208
11218	mmu-miR-294-3p	0.0313283	0.0332268	0.0255892	0.0344086	0.0605694	0.0593472
46572	mcmv-miR-m108-2-3p	N/A	N/A	N/A	N/A	N/A	N/A
42613		0.592732	0.78722	0.806734	1.03943	1.09873	0.962611
42511	mmu-miR-99a-3p	N/A	N/A	N/A	N/A	0.00484555	N/A
11217	mmu-miR-293-3p	0.189223	0.0920128	0.040404	0.0888889	0.0956996	0.142433
46712		N/A	N/A	N/A	N/A	N/A	N/A
17541		0.769424	0.854952	0.825589	0.526165	0.176863	0.281306
17596		0.513784	0.520128	0.342088	0.418638	0.41066	0.347774
28250	mmu-miR-872-5p	0.0100251	N/A	N/A	N/A	0.0205936	0.00949555
11084		0.160401	0.107348	0.0781145	0.0831541	0.0847971	0.163798
17358		2.27569	0.922684	0.0686869	2.94624	3.3192	7.34718
17312	mmu-miR-592-5p	0.0150376	N/A	N/A	N/A	0.00847971	N/A
11171		0.066416	0.0613419	0.0538721	0.0573477	0.0545124	0.0688427
42803	mmu-miR-466c-5p	6.12907	4.18658	1.56902	6.21792	5.16778	7.30801
46301		N/A	N/A	N/A	N/A	N/A	N/A
14289	mmu-miR-540-3p	0.838346	0.90607	0.591246	0.914695	0.371896	0.38457
42524		0.0463659	0.0485623	0.0444444	0.0487455	0.245912	0.15905
14301	mmu-miR-361-5p	1.44737	1.6345	0.954882	1.12832	1.33737	1.02908
46689		0.0451128	0.0396166	0.0579125	0.0444444	0.11387	0.147181
46647		N/A	N/A	N/A	N/A	N/A	N/A
23524	mmu-miR-465a-3p/mmu-miR-465b-3p/mmu-miR-465c-3p	0.0175439	0.0153355	0.0255892	N/A	0.015748	0.0142433
42611	mmu-miR-467d-5p	N/A	N/A	N/A	N/A	N/A	N/A
42970	mmu-miR-744-3p	0.0288221	0.0166134	0.0148148	0.0157706	0.0932768	0.0498516
27740	mmu-miR-574-5p	18.0526	13.6166	2.60606	20.6681	14.0678	15.8647
46228		16.6303	16.4652	8.98451	32.5534	27.576	38.4024
11215	mmu-miR-292a-3p	0.0112782	0.00638978	0.00538721	N/A	0.0508783	0.041543
11246	mmu-miR-434-3p	0.710526	0.775719	0.382492	0.795699	2.33192	1.64629
17904	mmu-miR-185-3p	0.951128	1.17572	1.18249	1.04516	0.691702	1.08487
11273		17.0188	13.1284	2.60741	12.5849	6.30769	9.84332
19583		9.18922	7.06198	4.7138	11.8681	6.75227	5.37211
11141		0.670426	0.549521	0.176431	0.544803	0.370684	0.578042
42766		0.0125313	0.0127796	0.00673401	N/A	0.0254391	0.0225519
17896	mmu-miR-21a-3p	0.641604	0.661981	0.304377	0.70681	0.491823	0.626706
46501		N/A	N/A	N/A	N/A	N/A	N/A
17272		0.0162907	0.0306709	0.0161616	0.0243728	0.0121139	0.0142433
42479		0.249373	0.171246	0.0942761	0.118996	0.162326	0.277745
42965		0.00626566	N/A	N/A	N/A	0.00847971	0.00712166
42913	mmu-miR-345-3p	1.43108	1.83131	1.767	1.50681	1.63537	1.50861
42683		0.0225564	N/A	N/A	N/A	0.00726832	N/A
28450	mmu-miR-291b-5p	0.0739348	0.086901	0.110438	0.101792	0.0847971	0.135312
46514		9.58521	12.3783	13.1003	13.0093	13.3543	20.305
42865	mmu-miR-181a-5p	14.4649	18.6364	15.763	19.2832	6.98486	4.15074
42894	mmu-miR-466e-5p	5.07519	6.22748	3.50303	5.19713	3.0854	7.77923
42667		0.233083	0.212141	0.110438	0.160573	0.13083	0.233828
10138	mmu-miR-130a-3p	0.785714	0.796166	0.453872	0.779928	1.75409	1.48724
30681	mmu-miR-376c-3p	0.0288221	0.0191693	0.0148148	N/A	0.0278619	0.0296736
30831	mmu-miR-804	N/A	N/A	N/A	N/A	N/A	N/A
46381	mmu-miR-1298-5p	N/A	N/A	N/A	N/A	N/A	N/A
42523	mmu-miR-26b-3p	0.0877193	0.0651757	0.0444444	0.0544803	0.138098	0.0676558
42892		N/A	N/A	N/A	N/A	0.0109025	0.00593472
42824		0.323308	0.299042	0.212795	0.298208	0.0545124	0.0462908
17606		0.018797	0.00511182	N/A	N/A	0.00726832	0.0272997
42927	mmu-miR-673-3p	1.07895	0.996805	0.763636	0.597849	0.306481	0.44273
42861	mmu-miR-466d-3p	0.0651629	0.0600639	0.0255892	0.0172043	0.134464	0.246884
46925		N/A	N/A	N/A	N/A	N/A	N/A
46832		N/A	N/A	N/A	N/A	N/A	N/A
42614		3.20426	3.51565	0.874074	1.30753	2.12356	3.09911
146064		0.135338	0.161022	0.187205	0.209319	0.283465	0.310979
146091		0.132832	0.139297	0.171044	0.17491	0.283465	0.398813
42780		0.0776942	0.0677316	0.0875421	0.0645161	0.221684	0.238576
145866		N/A	N/A	N/A	N/A	N/A	N/A
46205	SNORD48	3.38722	4.57508	5.24983	5.30179	4.82859	4.17092
29138	spike_control_v2_42	0.0814536	0.0702875	0.0861953	0.0286738	0.0436099	0.0356083
146192	mmu-miR-669m-3p	0.60401	0.571246	0.356902	0.418638	0.474864	0.753709
42802		0.137845	0.169968	0.187205	0.179211	0.213204	0.276558
145872		N/A	N/A	N/A	N/A	0.0109025	N/A
146036		N/A	N/A	N/A	N/A	N/A	N/A
146017	mmu-miR-1953	0.047619	0.0370607	0.0255892	N/A	0.0169594	0.00593472
28488	spike_control_v2_34	N/A	N/A	N/A	N/A	0.00121139	N/A
145934		0.101504	0.0958466	0.0606061	0.0587814	0.0351302	0.0367953
146020		N/A	N/A	N/A	N/A	N/A	N/A
28098	spike_control_v2_31	0.0075188	N/A	N/A	N/A	0.0096911	N/A
14258	hsa_negative_control_1	0.0037594	0.00638978	N/A	N/A	0.00847971	0.00949555
145660		0.397243	0.470288	0.517172	0.494624	0.205936	0.363205
145990		0.0263158	0.0332268	0.0417508	0.0100358	0.0484555	0.119881
146003		0.532581	0.572524	0.261279	0.227957	0.0205936	0.275371
145717		0.00626566	0.00511182	0.00673401	N/A	0.0193822	0.0261128
145944		1.93484	1.79936	1.02761	2.07455	1.63053	0.663501
145984		0.220551	0.190415	0.138721	0.17491	0.0484555	0.0973294
145760		0.912281	0.746326	0.522559	0.861649	0.210781	0.294362
146009		N/A	N/A	N/A	N/A	N/A	N/A
145785		N/A	N/A	N/A	N/A	N/A	N/A
145641	mmu-miR-369-5p	0.0213033	0.0127796	0.013468	0.00860215	0.0266505	0.0474777
145842		0.273183	0.148243	0.0579125	0.150538	0.159903	0.249258
146086	mmu-miR-30a-5p	8.13784	4.90224	2.00404	7.13835	3.76257	3.07537
145905		0.0325815	0.0140575	0.0296296	0.0215054	0.0363416	0.0522255
147854		N/A	N/A	N/A	N/A	N/A	N/A
147835		N/A	N/A	N/A	N/A	N/A	N/A
147510		0.261905	0.246645	0.273401	0.412903	0.633555	0.589911
147796		0.125313	0.120128	0.165657	0.160573	0.0109025	0.0225519
147776		0.484962	0.417891	0.284175	0.392832	1.42944	3.11691
147840		1.33208	1.89776	2.02424	1.9914	1.34464	1.66647
147901		N/A	N/A	N/A	N/A	N/A	N/A
147941		0.0037594	N/A	N/A	N/A	N/A	N/A
147767		0.380952	0.448562	0.53468	0.4	0.690491	1.09199
147832		0.220551	0.250479	0.313805	0.31828	0.457904	0.617211
147851		1.17419	0.892013	0.3367	0.711111	0.465173	0.498516
147706		6.6391	4.70415	3.01818	2.98065	3.1169	4.56261
147821		N/A	N/A	N/A	N/A	N/A	0.00118694
147654		1.8609	0.683706	0.154882	1.47527	0.379164	0.437982
147623		N/A	N/A	N/A	N/A	N/A	N/A
147836		0.458647	0.311821	0.343434	0.455914	0.281042	0.333531
148683		N/A	N/A	N/A	N/A	N/A	N/A
148467		N/A	N/A	N/A	N/A	N/A	N/A
14261	spike_control_v1_a	N/A	N/A	N/A	N/A	0.00121139	N/A
147986		N/A	N/A	N/A	N/A	N/A	N/A
148319		0.00626566	N/A	0.0026936	N/A	0.0096911	N/A
148387		0.256892	0.244089	0.253199	0.209319	0.0557238	0.0605341
148658		0.00125313	N/A	N/A	N/A	0.00121139	N/A
148004		0.497494	0.378275	0.509091	0.379928	0.180497	0.132938
148671		2.51003	1.09137	0.509091	1.27455	0.562084	1.31513
148285		0.318296	0.245367	0.16835	0.179211	0.243489	0.389318
148466		N/A	N/A	N/A	N/A	N/A	N/A
148682		0.407268	0.46262	0.495623	0.344086	0.490612	0.833234
148264		0.0162907	0.0140575	0.0121212	N/A	0.00121139	N/A
148640		N/A	N/A	N/A	N/A	N/A	N/A
148327		0.0689223	0.0600639	0.0740741	0.0501792	0.117505	0.124629
147555		N/A	N/A	N/A	N/A	N/A	N/A
148486	mmu-miR-3061-3p	0.0125313	0.00511182	N/A	N/A	0.0109025	0.0237389
148279	mmu-miR-449a-3p	N/A	N/A	N/A	N/A	N/A	N/A
148035	mmu-miR-3084-5p	0.324561	0.256869	0.0875421	0.141935	0.0920654	0.226706
148158	mghv-miR-M1-5-3p	0.0100251	0.0127796	0.0242424	N/A	0.053301	0.0688427
148611		0.399749	0.255591	0.146801	0.14767	0.133253	0.0344214
148615	mmu-miR-672-3p	N/A	N/A	N/A	N/A	N/A	N/A
148012		N/A	N/A	N/A	N/A	N/A	N/A
148070	mmu-miR-1197-5p	N/A	N/A	N/A	N/A	N/A	N/A
148582	mmu-miR-298-3p	0.0112782	0.00127796	N/A	N/A	0.00847971	N/A
148528	mmu-miR-196a-1-3p	0.151629	0.116294	0.102357	0.127599	0.135675	0.11632
148578	mmu-miR-541-3p	0.265664	0.246645	0.210101	0.189247	0.142944	0.278932
148130	mmu-miR-3079-3p	N/A	N/A	N/A	N/A	N/A	N/A
148258	mmu-miR-3089-5p	0.0300752	0.0140575	0.00942761	N/A	0.00121139	0.00949555
148283	mmu-miR-1199-3p	N/A	N/A	N/A	N/A	N/A	N/A
148067		0.0037594	N/A	N/A	N/A	0.00484555	0.0154303
148172	mmu-miR-216a-3p	1.68797	0.966134	0.828283	1.09247	0.993337	1.8457
148689	mmu-miR-3099-5p	0.047619	0.028115	0.0457912	0.0358423	0.168383	0.250445
148191	mmu-miR-3081-3p	0.468672	0.475399	0.552189	0.289606	0.202302	0.325223
148094	mmu-miR-669c-3p	0.562657	0.563578	0.383838	0.562007	1.12174	1.25104
148419	mmu-miR-344c-5p	0.889724	0.978914	1.23502	1.17133	1.24167	1.44451
148503	mmu-miR-3098-5p	N/A	N/A	N/A	N/A	N/A	N/A
148605	mmu-miR-128-2-5p	0.0075188	0.00511182	N/A	N/A	0.00242277	N/A
148025		N/A	N/A	N/A	N/A	N/A	N/A
148661	mmu-miR-486a-3p	0.0075188	0.00255591	0.0026936	N/A	N/A	0.00593472
148429		7.57644	5.51821	3.72256	5.21577	3.55906	4.9365
148407	mmu-miR-871-3p	N/A	N/A	N/A	N/A	N/A	N/A
148442		5.1015	5.96166	3.60269	4.45305	2.19746	4.72641
42499		1.10902	1.43259	1.61481	2.05591	1.77468	1.5181
145759	mmu-miR-181c-3p	0.393484	0.465176	0.53064	0.569176	0.914597	0.643323
17835	mmu-miR-450a-5p	0.174185	0.150799	0.0727273	0.0530466	0.0666263	0.0296736
42732	mmu-miR-532-3p	0.075188	0.0792332	0.0915825	0.0860215	0.136887	0.205341
145734		N/A	N/A	N/A	N/A	0.00605694	0.00237389
42493		N/A	N/A	N/A	N/A	0.00242277	N/A
168878		1.12155	0.783387	0.599327	0.936201	0.855239	1.08249
168605		3.66416	1.60128	0.259933	4.23226	3.74803	5.76617
168856		N/A	N/A	N/A	N/A	N/A	N/A
168558		0.0739348	0.0242812	0.00942761	N/A	0.00363416	N/A
168700		0.182957	0.180192	0.158923	0.0917563	0.125984	0.255193
168829		N/A	N/A	N/A	N/A	N/A	N/A
168602		0.359649	0.279872	0.160269	0.227957	0.0884313	0.0925816
168894		N/A	N/A	N/A	N/A	N/A	N/A
168918		7.24561	6.29904	3.74545	5.89247	1.50091	2.46884
168704		0.775689	0.921406	0.941414	0.678136	0.708661	1.08012
168708	mmu-miR-296-5p	1.06015	1.44537	1.5596	1.81075	1.49364	1.27122
168621		0.718045	1.0722	0.841751	0.506093	0.652938	1.48724
168670		0.308271	0.259425	0.126599	0.117563	0.214416	0.428487
168767		0.0864662	0.0600639	0.0417508	0.0430108	0.0714718	0.211276
168594		1.35338	1.7623	2.05522	2.45305	2.29073	2.13412
168844		0.136591	0.0984026	0.129293	0.169176	0.180497	0.245697
168975		9.01504	9.09137	7.74141	8.32688	1.64022	4.7181
168570		0.505013	0.291374	0.352862	0.45448	0.348879	0.583976
168649		N/A	N/A	N/A	N/A	N/A	N/A
168786		0.00125313	N/A	N/A	N/A	N/A	N/A
169074		0.820802	1.10799	1.21077	1.46093	0.967898	0.834421
169106		0.0551378	0.0383387	0.0323232	0.037276	0.0230164	0.0130564
169071		0.093985	0.0626198	0.047138	0.0272401	0.0327075	0.0284866
168984		N/A	N/A	N/A	N/A	N/A	N/A
169265		0.0776942	0.0690096	0.0942761	0.0616487	0.321018	0.38457
169099		N/A	N/A	N/A	N/A	N/A	N/A
169201		0.0551378	0.0421725	0.0538721	0.0114695	0.0448213	0.124629
169132		1.52757	1.44409	0.557576	1.11541	1.27075	0.880712
169122		N/A	N/A	N/A	N/A	0.0121139	0.00474777
169227		1.40852	1.52077	1.17845	1.12401	0.895215	1.16914
169289		5.27068	1.98339	0.36229	1.24588	0.359782	1.27596
169308		1.92732	1.9361	1.10976	1.86667	0.423985	0.464095
169282		0.258145	0.311821	0.369024	0.365591	0.616596	0.770326
169172		0.299499	0.153355	0.0632997	0.0917563	0.107813	0.103264
169199		1.88346	2.01406	1.5798	1.83369	1.02726	1.66053
169034		0.578947	0.686262	0.70303	0.544803	0.705027	1.00772
169173		0.0701754	0.0447284	0.0148148	0.0114695	0.0254391	0.0178042
169231		0.710526	0.854952	1.01279	0.785663	0.135675	0.111573
169315		0.0250627	0.0115016	0.0161616	0.00143369	0.0193822	0.020178
169005		N/A	N/A	N/A	N/A	0.00121139	N/A
168580	mmu-miR-5626-3p	0.576441	0.45623	0.230303	0.217921	0.184131	0.235015
169246	mmu-miR-5618-5p	0.0438596	0.0370607	0.0363636	0.0358423	0.037553	0.0664688
169291	mmu-miR-5126	0.0288221	0.0217252	0.0282828	0.0114695	0.0121139	0.00830861
168888		N/A	N/A	N/A	N/A	N/A	N/A
169416		0.0200501	0.00894569	0.00808081	0.00143369	0.0205936	N/A
168913		1.07268	1.28435	1.80606	1.91971	0.535433	0.734718
169060	mmu-miR-3961	0.171679	0.204473	0.232997	0.236559	0.373107	0.556677
169051	mmu-miR-5120	3.49749	4.27859	3.2229	3.65735	5.192	12.7513
168604		0.121554	0.120128	0.0754209	0.196416	0.121139	0.163798
28161	mmu-miR-380-5p	0.0250627	0.0268371	0.0323232	N/A	N/A	N/A
13170		N/A	N/A	N/A	N/A	N/A	N/A
42958		1.6203	1.78019	1.5165	1.4552	4.49788	3.65697
46324		22.8772	9.30735	26.171	36.5649	13.9164	14.4368
17433	mmu-miR-679-5p	2.04762	2.09712	2.9064	2.70824	1.17262	3.89911
11202	mmu-miR-151-3p	0.677945	0.73099	1.12997	1.00215	0.638401	0.694362
42939		1.36216	2.06006	3.10034	2.35412	1.22229	1.28902
17676	mmu-miR-152-3p	0.471178	0.385942	0.228956	0.418638	1.12538	0.522255
17593		N/A	N/A	0.00538721	N/A	N/A	N/A
46483	mmu-miR-27a-3p	0.734336	0.495847	0.297643	0.637993	0.215627	0.0700297
46438	mmu-let-7g-5p	44.302	29.2984	31.4236	54.2136	29.5736	34.8938
42703	mmu-miR-490-3p	1.25815	1.60639	2.33401	1.54982	0.494246	0.733531
28054	mmu-miR-673-5p	0.0263158	0.0204473	0.0444444	0.00430108	0.0763174	0.0925816
14302	mmu-miR-374b-5p/mmu-miR-374c-5p	0.379699	0.304153	0.263973	0.38853	0.57662	0.226706
17625		0.101504	0.0715655	0.0969697	0.0702509	0.0484555	0.0284866
27568	mmu-miR-744-5p	1.87845	1.09137	1.92323	2.36272	3.5421	2.72641
42478		0.00125313	N/A	N/A	N/A	0.00847971	0.00474777
42457	mmu-miR-323-5p	N/A	N/A	N/A	N/A	N/A	N/A
17589		N/A	N/A	N/A	N/A	N/A	N/A
42832		3.08271	4.10479	4.72862	3.88961	1.41732	1.33887
42712	mmu-miR-742-5p	0.359649	0.391054	0.435017	0.4	0.346457	0.574481
42748	mmu-miR-191-3p	N/A	N/A	N/A	N/A	N/A	N/A
42807		0.116541	0.0817891	0.133333	0.219355	N/A	N/A
46462		0.154135	0.108626	0.119865	0.0860215	0.0448213	0.0498516
46822		0.12406	0.0958466	0.138721	0.150538	0.0654149	0.0997033
28759	mmu-miR-758-3p	N/A	N/A	N/A	N/A	N/A	N/A
17527	mmu-miR-717	N/A	N/A	N/A	N/A	N/A	N/A
42496	mmu-miR-181c-5p	0.120301	0.05623	0.0175084	0.0587814	0.132041	0.064095
10306	mmu-miR-146b-5p	39.5163	37.3738	42.7098	55.8738	31.0491	36.0736
46982	mmu-miR-466k	0.0488722	0.00638978	0.013468	N/A	0.00242277	N/A
46538		0.649123	0.140575	0.681481	0.637993	0.443368	0.579228
17882		0.446115	0.314377	0.464646	0.395699	0.380376	0.423739
42765	mmu-miR-339-3p	0.110276	0.0805112	0.13064	0.0587814	0.0605694	0.0474777
46921		6.7193	2.91118	6.43367	8.01434	9.192	10.946
27551		0.0238095	0.00894569	0.0188552	N/A	N/A	0.00474777
42481		0.0225564	0.00511182	0.0026936	N/A	N/A	N/A
42864		0.458647	0.362939	0.250505	0.303943	0.358571	0.358457
42504		1.7807	1.49649	2.36364	1.54552	2.45306	3.74718
42897		0.0363409	0.0217252	0.0161616	N/A	0.0169594	0.00356083
42874		6.52381	8.0524	7.60943	8.61362	7.12901	6.44154
42742		0.00125313	N/A	N/A	N/A	0.00363416	N/A
17490		0.00250627	N/A	N/A	N/A	N/A	N/A
46565		0.0338346	0.0268371	0.0417508	0.0200717	0.00242277	0.00118694
15619		0.00501253	N/A	N/A	N/A	N/A	N/A
10943	mmu-miR-136-5p	0.622807	0.815335	0.708418	0.382796	0.0896426	0.0569733
42706	mmu-miR-325-3p	0.184211	0.182748	0.220875	0.18638	0.220472	0.491395
10977	mmu-miR-183-5p	26.9023	28.5099	32.3152	38.919	26.2726	28.451
42530	mmu-let-7a-2-3p	0.0789474	0.0677316	0.0808081	0.0430108	0.208359	0.288427
42569	mmu-miR-871-5p	0.240602	0.251757	0.185859	0.14767	0.45427	0.54362
46639	mmu-miR-467f	0.365915	0.2377	0.246465	0.349821	0.609328	0.649258
10990	mmu-miR-196a-5p	0.408521	0.33738	0.398653	0.394265	0.0847971	0.0320475
14285	mmu-miR-487b-3p	0.408521	0.361661	0.449832	0.305376	0.41914	0.328783
27546		N/A	N/A	N/A	N/A	N/A	N/A
31026	mmu-miR-101a-3p	6.17544	6.42428	5.58519	7.00358	6.37795	6.04629
11040	mmu-miR-29b-3p	0.0513784	0.028115	0.0363636	0.0344086	0.00242277	N/A
13130		0.0651629	0.0690096	0.0659933	0.0286738	0.0109025	0.0189911
46461	mmu-miR-1224-5p	2.1604	1.66134	2.62761	1.35484	0.136887	0.109199
11138		0.075188	0.0638978	0.105051	0.0874552	0.112659	0.0949555
46293	mcmv-miR-m21-1	N/A	N/A	N/A	N/A	N/A	N/A
28547	mmu-miR-675-5p	0.424812	0.219808	0.775758	0.589247	0.329497	0.535312
146101		1.0188	0.833227	0.649158	0.295341	0.517262	0.333531
145998		0.487469	0.417891	0.662626	0.523297	0.363416	0.324036
146118	mmu-miR-1894-5p	0.505013	0.723323	0.787879	0.828674	0.709873	0.71454
146045		N/A	N/A	N/A	N/A	N/A	N/A
13146		0.0300752	0.0255591	0.0377104	0.018638	0.037553	0.0557864
145987		N/A	N/A	N/A	N/A	N/A	N/A
146111	mmu-miR-767	0.451128	0.626198	0.754209	0.557706	0.665051	1.1454
145933		0.0200501	0.0204473	0.0255892	N/A	0.0193822	0.0178042
146058		2.51378	2.89457	3.13266	2.96631	2.07268	3.49911
145666	SNORD110	1.13784	1.3623	1.17845	1.319	2.05694	1.70445
146206		17.396	21.4415	17.2943	22.1706	9.8195	11.9442
146026	mmu-miR-1951	0.684211	0.34377	0.814815	0.49319	0.128407	0.10089
146098		0.37594	0.38722	0.191246	0.197849	0.247123	0.281306
146004	mmu-miR-2136	13.0489	18.7681	16.1805	9.04516	3.28892	6.02255
146161		0.384712	0.466454	0.565657	0.606452	0.609328	0.668249
146168		N/A	N/A	N/A	N/A	N/A	N/A
146133	mmu-miR-1936	0.744361	0.934185	1.12458	0.665233	0.451847	0.551929
146090		1.79449	2.57891	2.83636	3.16129	2.07147	1.87656
29837	spike_control_v2_46	5.69173	5.33674	3.65926	4.38853	0.697759	0.68724
145870		N/A	N/A	N/A	N/A	N/A	N/A
145736		0.639098	0.545687	0.430976	0.331183	1.40157	1.41484
145721	mmu-miR-875-5p	N/A	N/A	N/A	N/A	N/A	N/A
145693		17.7368	17.3188	17.903	20.9964	9.50939	9.67478
145962		0.0689223	0.0460064	0.0754209	0.0301075	0.015748	0.041543
145705	mmu-miR-431-5p	0.00877193	0.00638978	0.0107744	N/A	0.216838	0.149555
145878		0.00877193	N/A	N/A	N/A	0.0569352	0.021365
145727		0.447368	0.498403	0.478114	0.562007	1.81587	1.83976
145637	mmu-miR-187-3p	1.5213	1.77636	1.54074	0.609319	0.625076	1.29021
145748		N/A	N/A	N/A	N/A	N/A	N/A
145917		0.994987	1.00319	0.587205	1.09964	0.832223	0.502077
147193		N/A	N/A	N/A	N/A	N/A	N/A
147608		0.438596	0.5623	0.452525	0.137634	0.494246	0.848665
147872		0.0451128	0.0230032	0.020202	0.00143369	N/A	0.00237389
147938		0.0626566	0.0511182	0.0754209	0.018638	0.124773	0.179228
147814		N/A	N/A	N/A	N/A	N/A	N/A
147807		21.3596	9.12204	16.6343	17.1627	4.83707	11.7246
147924		N/A	N/A	N/A	N/A	N/A	N/A
147760		0.0401003	0.0306709	0.047138	0.0258065	0.0302847	0.0700297
147544		0.159148	0.107348	0.192593	0.136201	0.00726832	0.0189911
147791		0.16792	0.184026	0.196633	0.192115	0.192611	0.295549
147810		0.018797	0.00766773	N/A	N/A	N/A	N/A
147737		0.293233	0.259425	0.339394	0.332616	0.195033	0.181602
147830		0.160401	0.143131	0.23165	0.18638	0.125984	0.104451
147671		0.502506	0.658147	0.79596	0.864516	1.05633	1.00178
147802		1.45113	2.03578	2.31515	2.50179	1.69594	2.21128
147897		0.125313	0.086901	0.0781145	0.018638	0.0109025	0.00830861
147698		N/A	N/A	N/A	N/A	N/A	N/A
148627	mmu-miR-615-5p	0.111529	0.141853	0.211448	0.203584	0.570563	0.57092
148669		0.0513784	0.0421725	0.0754209	0.00860215	0.00847971	0.0237389
148687		0.140351	0.154633	0.206061	0.196416	0.668686	0.532938
10905	spike_control_v1_g	N/A	N/A	N/A	N/A	N/A	N/A
148234		0.631579	0.507348	0.288215	0.255197	0.168383	0.216024
148677		N/A	N/A	N/A	N/A	N/A	N/A
148654	mmu-miR-184-3p	2.53383	2.09585	2.79192	2.65376	0.872199	0.309792
148079		0.786967	0.548243	0.43771	0.282437	0.391278	0.378635
148474		N/A	N/A	N/A	N/A	N/A	N/A
148625		1.55263	1.99872	2.12121	1.94265	1.88007	2.30742
147640		N/A	N/A	N/A	N/A	N/A	N/A
147599		0.0350877	0.0191693	0.0107744	N/A	N/A	N/A
147318		1.98872	2.27859	1.20539	0.758423	0.239855	0.237389
147666		0.0250627	0.0191693	0.020202	0.0100358	N/A	0.00830861
148186	mmu-miR-152-5p	N/A	N/A	N/A	N/A	N/A	N/A
148021		0.587719	0.622364	0.523906	0.503226	0.711084	1.29852
148131		0.0175439	0.00511182	N/A	N/A	0.00605694	N/A
148573		N/A	N/A	N/A	N/A	N/A	N/A
148569		0.883459	0.984026	0.662626	0.540502	1.68867	2.36558
148137	mmu-miR-1193-5p	0.0388471	0.05623	0.0363636	N/A	N/A	N/A
148359		5.57143	9.14377	10.6222	9.9957	21.3555	18.349
148315		0.047619	0.0677316	0.109091	0.0415771	0.059358	0.0391691
148044		0.447368	0.572524	0.875421	0.557706	0.552392	1.13353
148431	mmu-miR-3088-3p	N/A	N/A	N/A	N/A	N/A	N/A
148056	mmu-miR-299a-3p/mmu-miR-299b-3p	0.0137845	0.00383387	N/A	N/A	N/A	0.00237389
148653	mmu-miR-3474	0.367168	0.362939	0.334007	0.253763	0.271351	0.654006
148367	mmu-miR-181b-1-3p	0.0200501	N/A	N/A	N/A	N/A	N/A
148475		N/A	N/A	N/A	N/A	N/A	N/A
148112	mmu-miR-3063-5p	N/A	N/A	N/A	N/A	N/A	N/A
148181		0.0350877	0.0178914	0.0498316	0.00716846	0.0181708	0.0581602
148076	mmu-miR-3103-5p	0.239348	0.246645	0.364983	0.248029	0.0254391	0.0344214
148457	mmu-miR-92b-5p	0.0250627	0.0115016	0.013468	N/A	0.00121139	N/A
148060	mmu-miR-3057-3p	N/A	N/A	0.0040404	N/A	0.0387644	0.134125
148464	mmu-miR-3062-5p	0.00125313	N/A	N/A	N/A	N/A	N/A
148141	mmu-miR-133b-5p	0.283208	0.259425	0.255892	0.2681	0.0617807	0.0783383
148194	mmu-miR-3108-5p	N/A	N/A	N/A	N/A	N/A	N/A
148646	mmu-miR-467a-3p	0.429825	0.384665	0.249158	0.291039	0.374319	0.51276
148386	mmu-miR-219b-5p	2.51128	2.81789	2.19798	1.27025	1.47547	1.27953
148520		16.1353	13.0952	13.2391	11.1341	7.85948	15.8018
148284	mmu-miR-208b-3p	0.0601504	0.0166134	0.0026936	N/A	0.0096911	0.00118694
148537	mmu-miR-3105-3p	N/A	N/A	N/A	N/A	N/A	N/A
11255		0.0952381	0.0971246	0.131987	0.0501792	0.0569352	0.132938
42962		0.753133	0.554633	1.13535	1.0724	0.627498	1.21068
29650	mmu-miR-714	0.0877193	0.0766773	0.113131	0.0487455	0.0436099	0.0818991
11164		0.0288221	0.0191693	0.0215488	N/A	0.0654149	0.084273
17886		0.00250627	N/A	N/A	N/A	0.00242277	N/A
168684		0.121554	0.0472843	0.020202	0.0229391	0.0666263	0.0332344
168679		0.319549	0.246645	0.327273	0.288172	0.096911	0.0830861
168718		0.317043	0.373163	0.360943	0.536201	0.0205936	0.0474777
168945	mmu-miR-326-3p	0.0112782	0.00638978	0.0296296	0.00286738	0.0993337	0.134125
168964		1.96241	0.820447	1.67003	1.96416	1.08419	2.46291
168932		2.13283	2.63642	3.12323	1.65878	0.392489	0.452226
168934		2.2619	2.11757	2.8835	0.746953	0.868565	1.58694
168600		33.5476	31.6639	52.7758	58.2251	30.321	28.1436
168726		0.883459	1.19744	1.40606	1.58853	1.32889	1.33412
168795		0.870927	0.196805	0.891582	0.637993	0.102968	0.062908
168755		N/A	N/A	N/A	N/A	N/A	N/A
168577		0.0513784	0.0408946	0.0942761	0.0731183	0.104179	0.12819
168827		N/A	N/A	N/A	N/A	N/A	N/A
168676		0.858396	1.13994	1.30774	0.693907	0.780133	0.803561
168852		5.49248	3.38658	7.25522	3.89247	1.9782	4.80593
168611		0.576441	0.714377	0.628956	0.248029	0.232586	0.874777
168572		5.10777	5.50799	3.81818	4.61792	0.885524	1.45994
168743		N/A	N/A	N/A	N/A	N/A	N/A
168647		27.8233	24.207	25.4882	45.5025	19.3761	18.8131
168812		0.101504	0.0651757	0.03367	0.0272401	0.00726832	0.0545994
169186		N/A	N/A	N/A	N/A	N/A	N/A
169118		0.0689223	0.057508	0.0215488	0.00573477	0.00605694	0.00949555
169320		1.50376	1.20383	0.742088	0.993548	0.109025	0.338279
169321		2.90852	2.95208	1.65791	1.61147	0.0896426	0.15905
169070		0.037594	0.0370607	0.0242424	N/A	0.015748	0.0581602
169113		0.759398	1.04026	1.23636	1.00932	0.852816	1.2273
169182		0.409774	0.569968	0.653199	0.606452	0.53301	0.633828
169036		N/A	N/A	N/A	N/A	N/A	N/A
169230		0.0964912	0.10607	0.193939	0.149104	0.335554	0.525816
169157		0.0588972	0.0396166	0.118519	0.0329749	0.0266505	0.00949555
169000		0.149123	0.139297	0.219529	0.074552	0.0811629	0.0830861
169319		0.27193	0.291374	0.363636	0.364158	0.299213	0.509199
168996		N/A	N/A	N/A	N/A	N/A	N/A
169064		0.0814536	0.0434505	0.0794613	0.00430108	0.0230164	0.0724036
169112		0.0827068	0.0830671	0.210101	0.137634	N/A	N/A
169169		0.870927	0.90607	0.509091	0.748387	0.806784	0.64451
168987		N/A	N/A	N/A	N/A	N/A	N/A
169365		0.14787	0.169968	0.109091	0.0458781	0.0896426	0.0997033
169160		N/A	N/A	N/A	N/A	N/A	N/A
168992		N/A	N/A	N/A	N/A	N/A	N/A
168654	mmu-miR-5709-5p	N/A	N/A	N/A	N/A	N/A	N/A
168713	mmu-miR-5135	24.5627	23.1105	14.4727	21.9914	3.22108	3.16677
168957	mmu-miR-3073b-5p	N/A	N/A	N/A	N/A	N/A	N/A
168706	mmu-miR-5129-5p	1.51378	1.08754	1.90976	1.72903	0.967898	0.713353
168761	mmu-miR-3965	0.00626566	N/A	N/A	N/A	N/A	N/A
168842		0.140351	0.104792	0.127946	0.169176	0.0666263	0.0771513
169268	mmu-miR-5112	0.115288	0.11246	0.125253	0.14767	N/A	0.00593472
168936		0.230576	0.254313	0.224916	0.24086	0.176863	0.24095
46839	mmu-miR-327	0.0388471	0.0153355	0.0363636	0.0301075	N/A	N/A
28769	mmu-miR-450b-5p	N/A	N/A	N/A	N/A	N/A	N/A
42664	mmu-miR-301b-3p	0.131579	0.100958	0.0969697	0.0501792	0.0339188	0.0735905
46340		N/A	N/A	N/A	N/A	N/A	N/A
46627		N/A	N/A	N/A	N/A	N/A	N/A
42750		0.145363	0.131629	0.133333	0.0272401	0.0847971	0.168546
42717		1.72932	1.22556	1.62694	1.26882	0.370684	0.212463
11045		2.72932	3.07348	2.80673	3.20717	1.23683	1.63561
11274		N/A	N/A	N/A	N/A	N/A	N/A
42640	mmu-miR-20b-5p	0.830827	0.619808	0.682828	0.857348	0.765597	0.504451
17562		N/A	N/A	N/A	N/A	N/A	N/A
14189	mmu-miR-302b-5p	0.265664	0.389776	0.42963	0.190681	0.181708	0.115134
10937	mmu-miR-132-3p	0.0952381	0.0728435	0.0363636	0.0716846	0.0811629	0.0581602
32731	mmu-miR-190b-5p	0.957393	0.946965	0.937374	0.698208	0.726832	0.809496
46239	mmu-miR-1191a	0.377193	0.448562	0.470034	0.600717	0.308904	0.290801
17359		2.67043	2.34121	3.81414	2.88746	2.35736	3.35549
19016	mmu-miR-217-5p	N/A	N/A	N/A	N/A	N/A	N/A
46684		0.966165	1.0607	1.4532	1.5914	1.14597	1.05163
46531		0.0075188	N/A	N/A	N/A	N/A	N/A
17571		0.066416	0.0587859	0.0835017	0.0630824	0.0605694	0.084273
11268		N/A	N/A	N/A	N/A	0.00484555	0.00830861
17691	mmu-miR-505-3p	1.67043	1.98211	2.50236	1.73763	1.41005	2.20653
46556		0.0037594	N/A	0.0026936	N/A	N/A	N/A
27838	mmu-miR-302d-3p	N/A	N/A	N/A	N/A	N/A	N/A
42700		N/A	N/A	N/A	N/A	N/A	N/A
46879	mmu-miR-452-5p	0.598997	0.279872	0.375758	0.358423	0.0666263	0.0225519
17508		0.586466	0.380831	0.654545	0.256631	0.136887	0.0617211
42778	mmu-let-7g-3p	N/A	N/A	0.0026936	N/A	N/A	N/A
42536	mmu-miR-666-3p	N/A	N/A	N/A	N/A	N/A	N/A
46835	mmu-miR-483-5p	N/A	N/A	N/A	N/A	N/A	N/A
17463		35.8221	42.8294	49.064	52.1276	24.3852	28.8475
46944		17.5639	22.345	13.4209	12.9577	8.12477	14.038
46860		N/A	N/A	N/A	N/A	0.015748	N/A
42862		0.145363	0.0958466	0.122559	0.0444444	0.0472441	0.041543
42822	mmu-miR-466g	N/A	N/A	N/A	N/A	N/A	N/A
46661		0.313283	0.253035	0.324579	0.315412	0.258025	0.0557864
42541		0.0451128	0.0396166	0.0282828	N/A	0.00242277	N/A
17749		131.107	59.2856	91.833	164.411	100.113	137.517
46787	mcmv-miR-M87-1	N/A	N/A	N/A	N/A	N/A	N/A
27540		2.46617	0.700319	0.969697	1.7276	0.697759	0.642136
11058		0.43985	0.437061	0.426936	0.239427	0.438522	0.525816
46422		0.634085	0.587859	0.558923	0.418638	0.181708	0.124629
42744	mmu-miR-23a-3p	2.88596	3.39681	3.06128	3.73907	4.67353	2.64332
33163	mmu-miR-676-3p	0.0100251	0.00127796	0.00673401	N/A	0.00726832	0.0118694
14271	mmu-miR-539-5p	0.0401003	0.0408946	0.0430976	0.0129032	0.0339188	0.0237389
42971		0.0401003	0.0102236	0.00808081	N/A	0.0557238	0.0225519
42502	mmu-miR-204-3p	2.09398	1.26518	0.879461	0.936201	0.736523	0.467656
29872	mmu-miR-340-5p	9.08396	10.9125	7.46936	8.84158	5.75409	5.39822
46744		N/A	N/A	N/A	N/A	N/A	N/A
17540	mmu-miR-669b-5p	0.64787	0.154633	0.459259	0.424373	0.298001	0.346588
11074	mmu-miR-34c-5p	0.0952381	0.0638978	0.0538721	0.0329749	0.0714718	0.0652819
46416		2.73308	1.14888	2.87811	1.36774	0.774076	1.0908
46789		0.0162907	N/A	0.00538721	N/A	0.021805	0.0142433
4390	mmu-miR-7b-5p	0.325815	0.273482	0.278788	0.275269	0.0169594	0.0189911
42787		0.467419	0.661981	0.632997	0.681004	0.196245	0.207715
46331	mcmv-miR-m108-1-5p	0.0150376	0.00894569	0.0282828	0.00430108	0.0557238	0.111573
42522		0.561404	0.567412	1.0963	0.815771	0.27983	0.326409
17528	mmu-miR-704	N/A	N/A	N/A	N/A	N/A	N/A
46622		N/A	N/A	N/A	N/A	N/A	N/A
17612		0.00877193	0.0102236	0.03367	N/A	N/A	N/A
46616		0.00250627	N/A	0.0013468	N/A	0.00726832	N/A
146075		0.0162907	0.0153355	0.020202	0.00860215	0.0581466	0.0759644
146181	mmu-miR-1955-5p	N/A	N/A	N/A	N/A	N/A	0.0178042
146145	mmu-miR-1895	1.15539	1.26262	1.50168	1.44086	1.33131	1.20356
24226	spike_control_v2_16	N/A	N/A	N/A	N/A	N/A	N/A
146150	mmu-miR-1905	0.0401003	0.0396166	0.0498316	0.0286738	0.0981224	0.130564
42650		3.65915	3.73546	2.4202	3.8552	2.75227	1.39466
10991		0.684211	0.854952	0.925253	0.941935	0.444579	0.388131
146005		0.328321	0.27476	0.140067	0.0702509	0.152635	0.0783383
146128	mmu-miR-1982-3p	0.236842	0.322045	0.40404	0.365591	0.374319	0.467656
146007	mmu-miR-1969	0.00501253	N/A	N/A	N/A	N/A	N/A
145659	RNU1	0.185464	0.144409	0.138721	0.136201	0.107813	0.0902077
17858		1.00251	1.44537	1.64444	1.77778	1.78437	1.60831
146085		0.0426065	0.0153355	0.00538721	0.00573477	0.021805	N/A
146188		0.382206	0.601917	0.962963	0.850179	0.598425	0.676558
146170	mmu-miR-1902	0.140351	0.103514	0.0700337	0.0659498	0.0133253	0.0130564
146082	mmu-miR-1956	0.106516	0.0690096	0.0888889	0.0501792	N/A	N/A
46435		97.0188	95.922	94.7582	125.933	84.7523	99.6344
146218		0.0426065	0.0383387	0.0888889	0.0774194	0.0605694	0.0664688
146116		0.498747	0.517572	0.285522	0.387097	0.104179	0.109199
145980		N/A	N/A	N/A	N/A	N/A	N/A
145973		0.911028	1.26006	1.47879	1.61577	1.80739	1.72344
145965		0.0588972	0.0408946	0.0821549	0.0616487	0.135675	0.135312
145687		N/A	N/A	N/A	N/A	N/A	N/A
145651		N/A	N/A	N/A	N/A	N/A	N/A
145677	mmu-miR-139-5p	0.141604	0.131629	0.129293	0.126165	0.293156	0.274184
145633	mmu-let-7d-3p	0.14787	0.163578	0.307071	0.184946	0.248334	0.505638
146008	mmu-miR-26b-5p	21.3333	20.9291	15.9731	21.4022	11.2441	7.43739
145720		0.0075188	N/A	N/A	N/A	0.0121139	N/A
145643	mmu-miR-382-5p	6.89098	5.93355	8.98586	8.38853	6.6275	5.71869
147539		N/A	N/A	N/A	N/A	N/A	N/A
147861		2.82581	3.83003	3.40202	3.76057	2.0957	2.67062
147910		0.424812	0.217252	0.377104	0.344086	0.258025	0.249258
147864		1.34085	1.98722	2.1037	2.35269	1.70563	1.67359
147895		0.33208	0.104792	0.0377104	0.0415771	0.0242277	0.064095
147953	mmu-miR-491-5p	N/A	0.00383387	N/A	N/A	0.0266505	0.0581602
147817		N/A	N/A	N/A	N/A	N/A	N/A
147831		N/A	N/A	N/A	N/A	0.00242277	0.0106825
147629		2.21429	2.377	2.76902	2.681	3.77105	5.75193
147898		N/A	N/A	N/A	N/A	N/A	N/A
147833		0.00501253	N/A	N/A	N/A	N/A	N/A
147743		0.0263158	0.00766773	0.0026936	N/A	0.0327075	0.0320475
147799		0.56391	0.437061	0.323232	0.414337	0.0205936	0.123442
147763		N/A	N/A	N/A	N/A	N/A	N/A
147921		11.3622	9.64856	15.9582	8.07599	1.13386	0.849852
148002		0.0125313	0.00255591	N/A	N/A	0.0133253	0.0486647
148593		0.300752	0.364217	0.312458	0.255197	0.363416	0.352522
147625		N/A	N/A	N/A	N/A	N/A	N/A
148058		N/A	N/A	N/A	N/A	N/A	N/A
148420		0.657895	0.778275	0.87138	0.979211	0.87341	0.576855
148434		0.0401003	0.0191693	0.0026936	N/A	0.0254391	0.0237389
14264	spike_control_v1_c	N/A	N/A	N/A	N/A	N/A	N/A
148063		N/A	N/A	N/A	N/A	N/A	N/A
148679		0.156642	0.102236	0.118519	0.184946	0.0860085	0.0724036
148382		N/A	N/A	N/A	N/A	N/A	N/A
148465		1.28947	0.820447	1.52727	1.57706	0.530588	0.4273
147589		N/A	N/A	N/A	N/A	N/A	N/A
147621		0.0225564	0.0127796	0.0363636	0.0100358	0.11387	0.189911
147633		0.00626566	N/A	N/A	N/A	0.00242277	N/A
147957		N/A	N/A	N/A	N/A	0.00242277	N/A
148380		0.0726817	0.0741214	0.133333	0.101792	0.0363416	0.0451039
148080		N/A	N/A	N/A	N/A	N/A	N/A
148403	mmu-miR-3065-3p	N/A	N/A	N/A	N/A	N/A	N/A
148595	mmu-miR-34a-3p	N/A	N/A	N/A	N/A	0.0254391	0.0486647
148581		0.149123	0.0677316	0.110438	0.0888889	0.0181708	0.00830861
148292	mmu-miR-3109-3p	N/A	N/A	N/A	N/A	N/A	N/A
148480	mmu-miR-494-5p	4.00376	6.15463	5.34545	3.35197	2.40339	3.4457
148373	mmu-miR-667-5p	N/A	N/A	N/A	N/A	N/A	N/A
148089	mmu-miR-208a-3p	0.150376	0.0613419	0.00538721	N/A	N/A	0.00237389
148174		0.0200501	0.0191693	0.00538721	N/A	0.0121139	0.0166172
148213		N/A	N/A	N/A	N/A	N/A	N/A
148545	mmu-miR-466l-5p	0.0739348	0.0204473	0.0228956	N/A	0.0387644	0.00949555
148271		0.265664	0.307987	0.421549	0.379928	0.25318	0.350148
148342	mmu-miR-670-3p	0.625313	0.540575	0.268013	0.18638	0.352514	0.385757
148053		0.701754	0.51246	0.852525	0.62509	0.226529	0.176855
148297	mmu-miR-92a-1-5p	0.0137845	0.00894569	0.00673401	0.00430108	0.0242277	0.0166172
148075		0.136591	0.0958466	0.040404	0.0272401	0.0835857	0.0676558
148175	mmu-miR-1843a-3p	0.0150376	N/A	N/A	N/A	0.0302847	0.0249258
148083	mmu-miR-3089-3p	0.0501253	0.0370607	0.0646465	N/A	0.0290733	0.0189911
148337		2.08396	0.992971	2.11852	1.27599	1.32768	1.84926
148633		0.189223	0.215974	0.184512	0.176344	0.167171	0.434421
148564	mmu-miR-18b-3p	1.62531	2.22748	2.63434	2.96918	2.44942	2.05223
148066		N/A	N/A	N/A	N/A	N/A	N/A
148294	mmu-miR-217-3p	0.0776942	0.0396166	0.0148148	N/A	0.0932768	0.0498516
148119		0.592732	0.571246	0.711111	0.364158	0.306481	0.670623
148468	mmu-miR-677-3p	0.102757	0.0498403	0.0794613	0.134767	0.193822	0.202967
148215		0.117794	0.10607	0.0835017	0.0702509	0.163537	0.176855
148570	mmu-miR-466n-5p	1.63534	1.19872	1.91515	2.06165	0.880678	0.837982
148395	mghv-miR-M1-12-5p	0.0288221	0.00638978	N/A	N/A	0.00121139	N/A
19599	mmu-miR-106a-5p	0.446115	0.360383	0.266667	0.470251	0.437311	0.0985163
13132		0.209273	0.187859	0.249158	0.236559	0.250757	0.265875
46491	mcmv-miR-m59-2	N/A	N/A	N/A	N/A	0.0096911	0.0178042
32711		N/A	N/A	N/A	N/A	N/A	N/A
42629		0.0927318	0.0996805	0.0781145	0.078853	0.0302847	0.021365
168734		N/A	N/A	N/A	N/A	N/A	N/A
46863		0.0902256	0.0715655	0.141414	0.0831541	0.329497	0.465282
168730		3.19298	1.51949	3.14747	2.75269	1.28165	1.33175
168644		0.121554	0.113738	0.0915825	0.0430108	0.0605694	0.216024
168770		0.468672	0.516294	0.424242	0.316846	0.267717	0.313353
168890	mmu-miR-1306-5p	0.682957	0.888179	1.0532	1.15986	1.12174	1.1181
168877		N/A	N/A	0.0013468	N/A	0.00121139	0.0142433
168618		0.0200501	0.0166134	0.0323232	0.018638	0.0290733	0.0522255
168855		0.368421	0.178914	0.428283	0.258065	0.222895	0.29911
168919		11.8659	15.885	16.6896	13.947	6.0533	17.7982
168560		0.245614	0.159744	0.118519	0.111828	0.037553	0.0367953
168963		0.290727	0.0907348	0.23165	0.162007	0.216838	0.129377
168671		N/A	N/A	N/A	N/A	0.00363416	N/A
168745		3.03383	4.42428	4.69226	5.19713	3.25015	3.21068
168668		2.41103	3.06709	3.45589	2.8129	3.1811	4.83323
168839		0.0162907	N/A	N/A	N/A	0.0242277	0.020178
168917		0.0238095	0.0140575	0.0228956	N/A	0.102968	0.17092
168661		0.68797	0.113738	0.865993	0.848746	0.520896	0.713353
168776		0.274436	0.242812	0.278788	0.21362	0.255603	0.440356
168576		2.099	1.39425	2.4835	2.44158	0.294367	0.267062
169098		N/A	N/A	N/A	N/A	N/A	N/A
169107		0.00877193	0.00255591	0.0026936	N/A	N/A	N/A
169272		7.80702	2.57508	9.20943	10.519	1.88007	2.91039
169159		0.131579	0.120128	0.195286	0.129032	0.20957	0.352522
169023		0.715539	0.615974	0.43367	0.362724	0.272562	0.243323
169242		0.0814536	0.0434505	0.0215488	N/A	0.0096911	0.00356083
169194		0.115288	0.0690096	0.13468	0.12043	0.125984	0.11276
169311		0.981203	1.45559	1.96498	1.66022	1.61962	1.70801
169156		N/A	N/A	N/A	N/A	N/A	N/A
169309		N/A	N/A	N/A	N/A	N/A	N/A
169126		1.72306	0.801278	2.88754	2.43728	0.537856	0.267062
169083		0.894737	1.2	1.40202	1.57563	1.5421	1.33412
169247		0.407268	0.419169	0.286869	0.250896	0.188976	0.216024
169297		N/A	N/A	N/A	N/A	N/A	N/A
168989		3.07268	0.943131	3.14747	2.60358	1.92611	2.47359
169092		N/A	N/A	N/A	N/A	N/A	N/A
169120		1.95113	2.56613	3.00202	3.40789	2.3089	2.4368
169256		N/A	N/A	N/A	N/A	N/A	N/A
168998		0.533835	0.135463	0.37037	0.615054	0.290733	0.206528
168982		N/A	N/A	N/A	N/A	N/A	N/A
169419		0.120301	0.0549521	0.0363636	0.0272401	0.0193822	0.00237389
168596	mmu-miR-5620-3p	1.0401	1.41342	1.63098	1.76631	1.66808	1.52166
168662	mmu-miR-5132-5p	0.101504	0.0728435	0.127946	0.0688172	0.0205936	0.0522255
168617	mmu-miR-5131	0.877193	1.21661	1.3697	1.50681	1.11448	1.13234
169153	mmu-miR-5116	0.867168	1.28051	1.38721	1.31039	1.17505	1.21899
169415	mmu-miR-187-5p	N/A	N/A	N/A	N/A	N/A	N/A
169392		0.299499	0.278594	0.363636	0.313978	0.293156	0.31454
168751	mmu-miR-5122	N/A	N/A	N/A	N/A	N/A	N/A
169407		1.86842	2.36677	2.04579	2.25376	1.02362	1.20475
42843		0.066416	0.0485623	0.0457912	0.0286738	0.0181708	0.0166172
46617	mmu-miR-1197-3p	N/A	N/A	N/A	N/A	N/A	N/A
17438	mmu-miR-449c-5p	N/A	N/A	N/A	N/A	N/A	N/A
17626		0.266917	0.11885	0.0619529	0.0659498	0.187765	0.174481
42926		0.0200501	0.0166134	0.0255892	0.0100358	0.053301	0.0403561
10928	mmu-miR-125a-5p	4.0188	5.10032	5.28081	5.54122	4.53664	6.60059
11154		N/A	N/A	N/A	N/A	N/A	N/A
42953		0.552632	0.553355	0.684175	0.398566	0.496669	0.597033
42746		0.112782	0.0984026	0.0646465	0.0272401	0.107813	0.148368
29529	mmu-miR-369-3p	0.0614035	0.0549521	0.03367	0.0258065	0.0726832	0.041543
42782		0.528822	0.688818	0.771717	0.802867	0.878256	0.904451
11229	mmu-miR-341-3p	0.382206	0.499681	0.350168	0.41147	0.138098	0.221958
28251		N/A	N/A	N/A	N/A	N/A	N/A
33902	mmu-miR-128-3p	0.612782	0.68115	0.451178	0.70681	1.20896	0.575668
42940		N/A	N/A	N/A	N/A	N/A	N/A
42568		0.241855	0.131629	0.0484848	0.0516129	0.138098	0.385757
46336		0.226817	0.153355	0.175084	0.177778	0.334343	0.547181
42791		5.20426	2.20064	1.49899	2.36989	2.34767	4.60059
17445		0.289474	0.0779553	0.173737	0.24086	0.65536	1.17033
11083		N/A	N/A	N/A	N/A	0.00484555	0.0130564
32608	mmu-miR-761	2.60276	2.86006	2.41616	2.10896	0.769231	0.81543
46615	mcmv-miR-m01-2-3p	N/A	N/A	N/A	N/A	N/A	N/A
42947		N/A	N/A	N/A	N/A	N/A	N/A
42615	mmu-miR-135b-3p	N/A	N/A	N/A	N/A	N/A	N/A
46818		N/A	N/A	N/A	N/A	N/A	N/A
11000		0.580201	0.561022	0.266667	0.589247	0.743792	0.611276
46703		0.0225564	0.0230032	0.03367	0.00716846	0.0133253	0.00949555
17415		0.368421	0.260703	0.289562	0.203584	0.190188	0.104451
46385		6.09023	2.37827	1.10438	3.94409	1.97335	5.2451
28009		0.233083	0.295208	0.268013	0.154839	0.202302	0.286053
17315		N/A	N/A	N/A	N/A	N/A	N/A
17273	mghv-miR-M1-6-3p	4.01629	1.3623	1.11785	3.081	1.99273	5.89792
42687	mmu-miR-883b-5p	0.276942	0.126518	0.167003	0.222222	0.233798	0.290801
42850	mmu-miR-150-3p	0.0037594	N/A	0.0013468	N/A	0.00484555	N/A
46300		N/A	N/A	N/A	N/A	0.00605694	0.0106825
46243	mmu-miR-1195	N/A	N/A	N/A	N/A	N/A	N/A
46724	mcmv-miR-m108-2-5p.1	N/A	N/A	N/A	N/A	N/A	N/A
31038		0.0213033	0.0242812	0.0175084	N/A	0.00242277	0.00237389
46450		N/A	N/A	N/A	N/A	N/A	N/A
46695		0.403509	0.532907	0.606061	0.643728	0.392489	0.352522
17624	mmu-miR-532-5p	1.92481	2.65687	2.20606	2.39713	3.07692	2.39169
11142		0.119048	0.0971246	0.0888889	0.0831541	0.0617807	0.141246
42666		0.205514	0.203195	0.140067	0.176344	0.0763174	0.0973294
42684	mmu-miR-219a-1-3p	0.264411	0.369329	0.329966	0.160573	0.0763174	0.134125
42581		0.139098	0.11885	0.219529	0.1319	0.159903	0.286053
46223	mmu-miR-1306-3p	1.39474	1.66901	0.917172	0.203584	0.129618	0.0652819
17299		0.0075188	N/A	N/A	N/A	0.00121139	N/A
46347		0.018797	0.0153355	0.0215488	0.0114695	0.0290733	0.0332344
19585	mmu-miR-148b-3p	1.93609	2.25176	1.81279	2.22509	5.67656	4.43205
46485	mmu-miR-669f-3p	0.284461	0.255591	0.179125	0.273835	0.638401	0.776261
14272	mmu-miR-542-3p	0.570175	0.251757	0.115825	0.276703	0.0690491	0.0902077
42651	mmu-miR-880-3p	N/A	N/A	N/A	N/A	0.00484555	N/A
11235	mmu-miR-351-5p	0.129073	0.172524	0.308418	0.216487	0.352514	0.413056
42772		0.00877193	0.00894569	0.020202	N/A	0.0266505	0.0379822
46326		0.00626566	0.00511182	0.00942761	N/A	0.0387644	0.0486647
42773		0.713033	1.00064	1.08552	1.22151	1.00182	0.904451
27541		0.0889724	0.0664537	0.106397	0.0831541	0.00726832	0.00830861
10964		14.9248	10.4958	3.64579	6.62939	9.82556	12.4878
17332		0.0162907	0.00638978	0.0148148	0.00430108	0.0242277	0.0237389
42507	mmu-miR-202-5p	N/A	N/A	N/A	N/A	0.00121139	N/A
19011	SNORD10	N/A	N/A	N/A	N/A	0.0133253	N/A
146057	mmu-miR-1967	0.0689223	0.0881789	0.103704	0.0501792	0.112659	0.448665
26160	spike_control_v2_21	N/A	N/A	N/A	N/A	N/A	N/A
24127	spike_control_v2_11	N/A	N/A	N/A	N/A	N/A	N/A
146219		0.0150376	0.00638978	0.00808081	N/A	0.0314961	0.102077
17848		1.75815	2.25815	1.94747	0.824373	0.374319	0.172107
42492		0.0112782	0.00511182	0.0242424	N/A	0.00242277	N/A
146006		0.466165	0.448562	0.373064	0.189247	0.0472441	0.0272997
146198		0.0112782	0.00638978	0.0175084	N/A	0.0096911	0.0320475
146078		0.0526316	0.0523962	0.0606061	N/A	0.00726832	0.020178
146166		N/A	N/A	N/A	N/A	N/A	N/A
146164	mmu-miR-1958	7.31579	6.95208	3.19327	5.14839	2.20351	2.78101
17748		80.1504	75.7214	62.171	87.6	58.2774	83.124
146089		2.42982	2.1853	1.39259	1.91685	0.649303	0.929377
13421	spike_control_v2_9	2.88095	2.89968	1.31987	2.94624	0.769231	0.574481
146144		1.05514	0.545687	0.26532	0.596416	0.172017	0.187537
146154	mmu-miR-1982-5p	0.0100251	0.0127796	0.013468	N/A	N/A	0.0189911
13388	spike_control_v2_5	N/A	N/A	N/A	N/A	N/A	N/A
146071	mmu-miR-1893	0.679198	0.766773	0.735354	0.517563	0.321018	0.424926
145844		0.157895	0.116294	0.0538721	0.133333	0.192611	0.0403561
145725		0.421053	0.45623	0.417508	0.738351	1.05875	1.06825
145859	mmu-miR-33-5p	0.00626566	0.00127796	N/A	N/A	0.0181708	0.00593472
105441		N/A	N/A	N/A	N/A	N/A	N/A
145827	mmu-miR-200a-5p	0.0150376	0.0115016	0.0040404	N/A	0.090854	0.041543
145950		0.378446	0.276038	0.262626	0.322581	0.743792	1.98457
145732		0.0401003	0.0383387	0.0430976	0.0444444	0.0823743	0.0985163
145821		0.0501253	0.0345048	0.0377104	0.0286738	0.0411872	0.0403561
145889	mmu-miR-196b-5p	0.528822	0.454952	0.187205	0.570609	1.1593	0.87003
145832		0.00877193	0.0153355	0.0040404	N/A	0.059358	0.021365
147794		0.694236	0.497125	0.430976	0.577778	0.760751	0.834421
147863		0.00626566	N/A	N/A	N/A	N/A	0.00593472
147793		N/A	N/A	N/A	N/A	N/A	N/A
147508		0.0839599	0.0498403	0.0350168	0.0645161	N/A	N/A
147829		0.0225564	0.029393	0.0430976	0.0129032	0.0436099	0.0937685
147801		0.0125313	N/A	0.0026936	N/A	N/A	0.00118694
147554		2.86466	1.18083	0.860606	1.8509	0.540279	0.932938
147826		0.162907	0.0587859	0.040404	0.0573477	0.0545124	0.064095
147803		0.600251	0.22492	0.138721	0.636559	0.0690491	0.0795252
147537		N/A	N/A	N/A	N/A	N/A	0.00593472
147859		1.10401	1.57188	1.71717	1.881	1.4258	1.52997
147795		0.162907	0.0996805	0.0915825	0.133333	0.00847971	0.00593472
147673		0.0162907	0.0102236	0.00673401	0.00286738	0.00121139	0.00474777
147884		0.00125313	0.00383387	0.0175084	N/A	N/A	N/A
147929		0.0162907	0.0217252	0.0175084	0.00573477	0.0205936	0.0154303
147834		0.537594	0.320767	0.0915825	0.37276	0.53301	0.862908
148239		4.90727	4.76933	5.04781	4.73835	1.05633	1.96439
148691		N/A	N/A	N/A	N/A	N/A	N/A
147376		0.0162907	0.0115016	0.00942761	0.00573477	0.0230164	0.00118694
147572		N/A	N/A	N/A	N/A	N/A	N/A
148398		0.35213	0.255591	0.141414	0.173477	0.0714718	0.064095
148241		0.581454	0.217252	0.223569	0.362724	0.633555	0.903264
148147		0.0137845	N/A	N/A	N/A	N/A	N/A
148616		0.0614035	0.0178914	0.03367	0.0516129	0.0460327	0.0949555
148289		0.0513784	0.0370607	0.0363636	0.037276	0.0448213	0.0261128
147964		0.0200501	0.0140575	0.00942761	N/A	N/A	N/A
148489		N/A	N/A	N/A	N/A	N/A	N/A
148038		0.893484	1.26006	1.41818	1.57993	1.27317	1.09792
148637		0.0601504	0.0383387	0.0323232	0.0272401	0.00605694	0.0118694
148388		N/A	N/A	N/A	N/A	N/A	N/A
147602		0.0112782	N/A	0.0107744	N/A	0.00121139	N/A
148534		0.353383	0.51885	0.623569	0.487455	0.63719	0.597033
148143	mmu-miR-466b-5p/mmu-miR-466o-5p	5.65163	2.53163	1.31448	3.38495	4.26166	7.89555
148381		0.00877193	0.00383387	0.00538721	N/A	0.0205936	0.0462908
148602	mmu-miR-3104-5p	N/A	N/A	N/A	N/A	N/A	N/A
148047	mmu-miR-3058-3p	2.31078	1.49904	1.13805	1.16416	1.42217	1.67953
148291		1.04135	0.566134	0.274747	0.276703	0.753483	1.74599
148146	mmu-miR-3076-3p	0.166667	0.111182	0.105051	0.106093	0.0629921	0.164985
148631	mmu-miR-466j	3.97494	2.01022	1.19731	2.61075	1.3616	1.99881
148286	mmu-miR-3066-3p	0.0313283	0.00511182	0.0013468	0.0143369	0.107813	0.0735905
148542	mmu-miR-3058-5p	N/A	N/A	N/A	N/A	N/A	N/A
148556	mmu-miR-1298-3p	0.047619	0.0268371	0.0228956	0.0157706	N/A	0.00474777
148252	mmu-miR-496a-5p	0.392231	0.407668	0.325926	0.153405	0.870987	1.88368
148463		0.0463659	0.0332268	0.0377104	0.0487455	0.0327075	0.0664688
148529	mmu-miR-1264-5p	N/A	N/A	N/A	N/A	N/A	N/A
148462		N/A	N/A	N/A	N/A	0.00484555	0.00830861
148304		0.117794	0.0753994	0.0673401	0.0616487	0.181708	0.135312
148501		1.72807	2.63514	2.60067	2.57061	1.96608	1.23798
148614	mmu-miR-7a-2-3p	0.0526316	0.0421725	0.03367	0.0272401	0.0545124	0.129377
148073	mmu-miR-3100-5p	0.184211	0.0690096	0.0525253	0.123297	0.0835857	0.0866469
148563	mmu-miR-701-3p	N/A	N/A	N/A	N/A	N/A	N/A
148114	mmu-miR-26a-2-3p	2.48997	2.72332	0.899663	0.650896	1.26953	1.30564
148521	mmu-miR-466m-5p/mmu-miR-669m-5p	4.03258	2.58786	0.782492	2.94767	1.28044	2.50326
148436		0.075188	0.0447284	0.0350168	0.0587814	N/A	0.00237389
148460		0.265664	0.273482	0.0969697	0.074552	0.0642035	0.0712166
148507		9.23183	9.41342	5.14613	5.43082	3.8401	12.0297
148099	mmu-miR-344h-3p	17.6203	11.3968	2.97778	9.94122	12.3513	16.7774
148200	mmu-miR-3100-3p	0.318296	0.365495	0.325926	0.332616	0.224107	0.365579
146158		0.337093	0.0677316	0.171044	0.27957	0.138098	0.137685
42461		2.12155	2.56741	3.29562	2.52186	1.7771	3.14421
11155		0.929825	0.576358	0.408081	0.708244	1.01878	1.36736
46974	mmu-miR-466l-3p	N/A	N/A	N/A	N/A	N/A	N/A
42755		0.0451128	0.0242812	0.0175084	0.00286738	0.0169594	0.0189911
46610	mcmv-miR-M23-1-3p	N/A	N/A	N/A	N/A	N/A	N/A
168579		N/A	N/A	N/A	N/A	N/A	N/A
168690		0.119048	0.0357827	0.0457912	0.0573477	0.0230164	0.0284866
168698		0.843358	1.07093	1.08687	1.30179	1.84615	1.75312
46808		N/A	N/A	N/A	N/A	N/A	N/A
168843		0.0726817	0.0945687	0.107744	0.0444444	0.015748	0.0403561
168732		N/A	N/A	N/A	N/A	N/A	N/A
168674		0.889724	1.3393	1.38721	1.56559	1.48758	1.29614
168575		0.503759	0.622364	0.697643	0.616487	0.501514	0.771513
168756		N/A	N/A	N/A	N/A	N/A	N/A
168665		0.260652	0.241534	0.189899	0.106093	0.124773	0.188724
168862		N/A	N/A	N/A	N/A	0.0266505	0.0510386
168943		0.765664	0.973802	0.995286	1.23441	1.21744	1.29496
168598		5.4411	5.42109	1.78721	3.11398	1.77832	1.55608
168940		N/A	N/A	N/A	N/A	N/A	N/A
168735		0.572682	0.100958	0.26936	0.121864	0.0557238	0.0854599
46762		0.0100251	0.00511182	0.0242424	0.00573477	0.0314961	0.0249258
168642		0.00250627	N/A	0.0107744	N/A	N/A	0.00237389
168909		1.12531	0.81278	0.517172	1.22437	0.858873	1.2724
168872	mmu-miR-24-1-5p	0.159148	0.139297	0.0511785	0.074552	0.151423	0.239763
168763		0.0313283	0.0345048	0.0511785	0.0415771	0.0363416	0.0344214
169192		0.0438596	0.028115	0.0121212	N/A	0.00121139	N/A
169019		N/A	N/A	N/A	N/A	N/A	N/A
169312		4.79825	3.03003	1.03838	2.90179	2.99576	4.63383
169299		0.0112782	0.0102236	0.0188552	N/A	0.00726832	0.0142433
169066		0.136591	0.0383387	0.0525253	0.0401434	N/A	N/A
169109		N/A	N/A	N/A	N/A	N/A	N/A
169006		0.0150376	0.00894569	0.00538721	N/A	N/A	N/A
169018		0.206767	0.085623	0.0700337	0.0802867	0.0399758	0.0391691
169009		0.0952381	0.0792332	0.0511785	0.0659498	0.0932768	0.0949555
169142		0.353383	0.0907348	0.0484848	0.167742	0.281042	0.232641
169295		0.0914787	0.0396166	0.040404	0.037276	0.0121139	0.0189911
169370		N/A	N/A	N/A	N/A	N/A	N/A
168995		2.05639	1.10799	0.401347	1.13262	0.602059	0.487834
168976		1.42982	0.297764	0.121212	0.702509	0.101757	0.0724036
169016		0.093985	0.0383387	0.040404	0.0645161	0.0448213	0.041543
169154		1.45739	1.40958	0.967003	1.34337	1.5421	3.02789
169050		0.286967	0.103514	0.0956229	0.351254	0.249546	0.322849
169372		N/A	N/A	N/A	N/A	N/A	N/A
169133		N/A	N/A	N/A	N/A	N/A	N/A
169339		0.047619	0.0178914	0.00942761	N/A	0.0254391	0.00949555
169148	mmu-miR-5130	0.0614035	0.0498403	0.0484848	0.0702509	N/A	N/A
168865		0.00250627	N/A	N/A	N/A	0.00605694	N/A
169352	mmu-miR-5101	0.0112782	0.00894569	0.0121212	N/A	0.0242277	0.124629
169397		0.0037594	N/A	N/A	N/A	0.00363416	0.00712166
168566	mmu-miR-5625-3p	1.01128	0.572524	0.443098	0.518996	0.511205	1.3092
169405		1.71679	1.13099	0.668013	1.42366	1.94549	1.43264
169300	mmu-miR-1231-5p	0.00125313	N/A	N/A	N/A	N/A	N/A
168554		2.52005	0.300319	0.222222	1.24158	0.334343	0.282493
168780	mmu-miR-3969	N/A	N/A	N/A	N/A	N/A	N/A
46210	mmu-miR-1249-3p	0.795739	1.15144	1.25387	1.31326	1.07813	1.11217
42543		0.0639098	0.0511182	0.0430976	0.0286738	0.00847971	0.00712166
17431	mghv-miR-M1-8-5p	8.69674	6.28115	9.52323	13.7677	4.16596	5.55846
42923	mmu-miR-30c-5p	4.92105	5.23578	3.81414	5.54552	10.6275	8.75846
11231	mmu-miR-345-5p	0.602757	0.683706	0.919865	1.05233	1.33131	1.25697
42633		1.15915	0.360383	0.562963	0.989247	0.604482	0.568546
42808	mmu-miR-874-3p	0.101504	0.0945687	0.109091	0.111828	0.147789	0.172107
45775		0.0137845	0.00511182	N/A	N/A	0.0181708	0.0142433
42967		0.513784	0.299042	0.56431	0.447312	0.416717	0.371513
42518	mmu-miR-465b-5p	2.20175	1.37636	2.2936	1.97849	2.77892	5.15252
17810	mmu-miR-29b-1-5p	2.88346	2.91502	2.80269	1.6	1.44155	1.90979
17353		0.0162907	0.0102236	0.0121212	N/A	0.0484555	0.0154303
42584		0.0037594	N/A	0.0107744	N/A	0.00847971	0.0118694
42446		0.276942	0.338658	0.181818	0.237993	0.535433	0.551929
42608		0.0037594	N/A	N/A	N/A	N/A	N/A
46434	mcmv-miR-m59-1	N/A	N/A	N/A	N/A	N/A	N/A
10975	mmu-miR-182-5p	35.4436	21.8313	30.4714	46.1993	24.785	26.8226
17437		0.322055	0.336102	0.343434	0.232258	0.294367	0.220772
19601	mmu-miR-211-5p	0.278195	0.27476	0.377104	0.312545	0.302847	0.553116
46356		0.755639	0.444728	0.779798	0.678136	0.730466	0.316914
33596	mmu-miR-126a-5p	7.17669	8.01278	6.70303	8.74695	4.6069	2.98279
29190	mmu-miR-708-5p	0.308271	0.153355	0.13064	0.150538	0.0629921	0.0807122
33116		0.513784	0.669649	0.985859	0.792832	0.86493	1.36736
14962		N/A	N/A	N/A	N/A	N/A	N/A
17946	mmu-miR-192-3p	N/A	N/A	N/A	N/A	N/A	N/A
42709	mmu-miR-743b-5p	2.23935	2.05367	3.80471	2.31971	1.02847	1.57982
17563		0.176692	0.120128	0.161616	0.133333	0.0496669	0.161424
17623		0.260652	0.192971	0.144108	0.209319	0.172017	0.156677
17465	mmu-miR-678	13.9762	4.21086	3.84781	17.7319	7.78558	10.6433
42456	mmu-miR-598-3p	N/A	N/A	N/A	N/A	N/A	N/A
11121		0.0037594	N/A	N/A	N/A	N/A	N/A
46929		2.42356	3.39808	3.68889	1.51541	2.65051	3.63086
42663		N/A	N/A	N/A	N/A	N/A	N/A
42883	mmu-miR-883b-3p	0.0676692	0.0600639	0.0538721	N/A	0.0423985	0.0605341
10988	mmu-miR-194-5p	0.00125313	N/A	N/A	N/A	0.00363416	N/A
14854		0.31203	0.408946	0.632997	0.398566	0.0339188	0.0261128
42816	mmu-miR-700-3p	N/A	N/A	N/A	N/A	N/A	N/A
32946	mmu-miR-486a-5p/mmu-miR-486b-5p	28.614	35.4313	28.2936	37.5857	31.9843	35.2938
46322	mmu-miR-669g	0.354637	0.290096	0.230303	0.111828	0.184131	0.0890208
46698		0.265664	0.33099	0.390572	0.358423	0.321018	0.467656
46735		N/A	N/A	N/A	N/A	0.00121139	N/A
46479		2.36591	1.41342	1.60269	1.42222	1.5324	1.60475
28979	mmu-miR-670-5p	1.69925	2.02684	1.73333	0.832975	0.540279	0.530564
31076		N/A	N/A	N/A	N/A	N/A	N/A
42557		N/A	N/A	N/A	N/A	N/A	N/A
27537		0.310777	0.223642	0.39596	0.518996	0.614173	0.626706
42631	mmu-miR-186-3p	2.099	2.74121	1.93131	0.874552	2.41672	3.75905
17525	mmu-miR-682	N/A	N/A	N/A	N/A	N/A	N/A
11225	mmu-miR-322-3p	N/A	N/A	N/A	N/A	N/A	N/A
42553	mmu-miR-216a-5p	0.00501253	0.00255591	0.0107744	N/A	0.0121139	0.0724036
42546	mmu-miR-511-5p	N/A	N/A	N/A	N/A	N/A	N/A
42544		N/A	N/A	N/A	N/A	N/A	N/A
11253	mmu-miR-467d-3p	0.195489	0.18147	0.181818	0.170609	0.13083	0.175668
42595	mmu-miR-291a-3p	N/A	N/A	N/A	N/A	N/A	N/A
32891		0.117794	0.102236	0.222222	0.137634	0.574197	0.78457
42763		0.00626566	N/A	0.00538721	N/A	0.096911	0.0973294
11249	mmu-miR-463-5p	N/A	N/A	N/A	N/A	N/A	N/A
11245	mmu-miR-433-5p	0.359649	0.384665	0.627609	0.418638	0.138098	0.307418
42836	mmu-miR-302c-5p	0.0363409	0.0357827	0.0309764	0.0229391	0.0096911	0.00356083
31867	mmu-miR-145a-3p	0.989975	1.49904	1.83434	0.997849	0.702604	0.594659
27821	spike_control_v2_26	N/A	N/A	N/A	N/A	0.00363416	N/A
27291	spike_control_v2_22	0.575188	0.697764	0.775758	0.573477	0.478498	0.553116
146165		0.0814536	0.0485623	0.013468	0.0358423	0.109025	0.0462908
146130	mmu-miR-1946a	0.0150376	0.00127796	N/A	N/A	0.0121139	0.00830861
145996		2.62531	3.99617	6.17104	2.73548	2.34525	4.53175
146119	mmu-miR-1982-3p	0.0426065	0.0472843	0.0713805	0.0286738	0.0763174	0.113947
13367	spike_control_v2_3	N/A	N/A	N/A	N/A	N/A	N/A
146012	mmu-miR-1949	0.161654	0.116294	0.047138	0.0229391	0.00121139	0.0249258
146210		0.200501	0.219808	0.274747	0.143369	0.151423	0.233828
146096		0.223058	0.200639	0.110438	0.0430108	0.132041	0.121068
13186	spike_control_v2_2	N/A	N/A	N/A	N/A	N/A	N/A
146223		0.185464	0.227476	0.176431	0.150538	0.278619	0.243323
146151		N/A	N/A	N/A	N/A	N/A	N/A
145868		N/A	N/A	N/A	N/A	N/A	N/A
146173		N/A	N/A	N/A	N/A	N/A	N/A
29544	spike_control_v2_44	0.24812	0.327157	0.43771	0.455914	0.856451	0.813056
17932		0.037594	0.0217252	0.040404	N/A	0.190188	0.20178
146018	mmu-miR-1933-5p	0.075188	0.05623	0.0457912	0.0258065	0.021805	0.0403561
146155	mmu-miR-2137	0.377193	0.425559	0.511785	0.573477	0.702604	0.813056
146047	mmu-miR-1962	0.250627	0.223642	0.249158	0.22509	0.135675	0.0617211
146136		N/A	N/A	N/A	N/A	0.00484555	0.00474777
145852	mmu-miR-210-3p	0.214286	0.0357827	0.0323232	0.200717	0.33192	0.252819
145644		12.4298	14.4089	21.029	24.1032	12.9679	9.09792
145742		0.0112782	N/A	N/A	N/A	0.0169594	0.0866469
145928		0.0551378	0.0472843	0.0552189	0.0544803	0.0763174	0.15905
145915		0.423559	0.322045	0.211448	0.378495	0.465173	0.375074
145750		N/A	N/A	N/A	N/A	N/A	0.00356083
145981		0.221805	0.127796	0.105051	0.25233	0.872199	0.481899
145634	mmu-miR-132-5p	0.047619	0.0319489	0.0619529	0.0243728	0.037553	0.0356083
145847		0.176692	0.177636	0.246465	0.288172	0.273773	0.331157
147954		2.36717	2.2607	1.96364	2.59211	0.379164	0.398813
147902		0.0325815	0.0153355	0.00538721	N/A	0.00484555	N/A
147994	mmu-miR-669d-5p	4.00376	3.56933	4.567	5.83082	5.32283	9.07181
147751		1.39098	1.9361	2.09428	2.4129	1.68504	1.55134
147825		1.16541	0.876677	1.83434	1.25591	0.353725	0.670623
147979		0.0225564	0.0140575	0.0215488	N/A	N/A	N/A
147532		0.105263	0.0741214	0.228956	0.169176	0.0860085	0.173294
147808		N/A	N/A	N/A	N/A	N/A	N/A
147540		0.0100251	0.00894569	0.00808081	N/A	0.0193822	0.0249258
147828		0.16416	0.0421725	0.0484848	0.149104	0.0193822	0.0106825
147878		N/A	N/A	N/A	N/A	0.00605694	0.00712166
147564		N/A	N/A	N/A	N/A	N/A	N/A
147614		3.44737	0.35016	1.45455	3.15842	1.78922	2.03798
147822		N/A	N/A	N/A	N/A	N/A	N/A
147780		N/A	N/A	N/A	N/A	N/A	N/A
148351		0.146617	0.0805112	0.0606061	0.00860215	N/A	N/A
148597		0.498747	0.604473	0.66532	0.52043	0.855239	1.41484
147511		10.5902	6.5278	8.47811	11.5427	2.62144	2.15905
148454		0.0275689	0.0127796	N/A	N/A	N/A	N/A
147486	mmu-miR-421-5p	N/A	N/A	N/A	N/A	N/A	N/A
148282		1.31328	1.85559	2.09966	2.48889	2.17202	1.85163
147949	mmu-miR-101b-5p	N/A	N/A	N/A	N/A	N/A	N/A
148039		0.0263158	0.0115016	0.0242424	N/A	N/A	N/A
148601		N/A	N/A	N/A	N/A	0.00121139	N/A
148471		2.33835	1.7738	0.794613	0.891756	1.10478	1.00534
147638		0.0877193	0.0805112	0.0606061	0.0501792	N/A	0.0142433
147600		3.64035	5.22684	6.16431	6.67527	4.35857	3.13947
147707		N/A	N/A	N/A	N/A	N/A	N/A
148371		0.185464	0.212141	0.257239	0.235125	0.172017	0.332344
148061	mmu-miR-153-5p	N/A	N/A	N/A	N/A	N/A	N/A
148088	mghv-miR-M1-13-3p	N/A	N/A	N/A	N/A	N/A	N/A
148209	mghv-miR-M1-11-5p	N/A	N/A	N/A	N/A	N/A	N/A
148227	mmu-miR-1251-3p	0.0037594	0.00383387	0.0013468	N/A	0.0121139	0.020178
148280		0.16792	0.127796	0.0929293	0.117563	0.259237	0.328783
148277		0.00250627	0.00383387	0.00808081	N/A	N/A	N/A
148355	mmu-miR-3077-3p	0.122807	0.132907	0.183165	0.124731	0.188976	0.249258
148443	mmu-miR-19b-2-5p	N/A	N/A	N/A	N/A	N/A	N/A
148548	mmu-miR-3090-3p	0.0288221	0.0268371	0.0579125	0.0272401	0.0387644	0.0403561
148539		0.924812	0.384665	0.47138	0.41147	0.243489	0.775074
148190	mmu-miR-3091-3p	N/A	N/A	N/A	N/A	0.00121139	0.0166172
148437	mmu-miR-3086-3p	1.1817	1.0262	0.364983	0.580645	0.535433	0.62908
148497		0.0588972	0.0255591	0.0282828	0.0172043	0.0181708	0.0130564
148400		N/A	N/A	N/A	N/A	N/A	N/A
148248	mmu-miR-344e-3p	0.16416	0.158466	0.0929293	0.14767	0.145366	0.157864
148163	mmu-miR-3061-5p	N/A	N/A	N/A	N/A	N/A	N/A
148045	mmu-miR-3094-3p	0.0764411	0.0523962	0.0619529	0.0329749	0.112659	0.148368
148192	mmu-miR-421-3p	0.106516	0.0587859	0.0296296	0.0702509	0.107813	0.0534125
148369		0.621554	0.425559	0.554882	0.507527	0.285887	0.257567
148433	mmu-miR-466i-5p	25.7531	13.9706	25.1461	33.4882	35.536	44.0427
148424	mmu-miR-201-3p	0.213033	0.17508	0.105051	0.0860215	0.436099	0.580415
148198	mmu-miR-653-3p	0.954887	0.655591	1.19731	0.898925	0.526953	1.21187
148399		N/A	N/A	N/A	N/A	N/A	N/A
148487	mmu-miR-1934-3p	0.0626566	0.0472843	0.0929293	0.0659498	0.0205936	0.0237389
148629		0.206767	0.085623	0.0700337	0.172043	0.140521	0.162611
148169	mmu-miR-1188-3p	0.302005	0.378275	0.421549	0.448746	0.496669	0.545994
148506		N/A	N/A	N/A	N/A	N/A	N/A
46264		0.0438596	0.0242812	0.0107744	0.00286738	N/A	0.00356083
14312		N/A	N/A	N/A	N/A	N/A	N/A
17290	mghv-miR-M1-7-3p	0.136591	0.178914	0.247811	0.223656	0.238643	0.328783
42619	mmu-miR-709	0.773183	0.152077	0.192593	0.877419	0.770442	0.722849
42738	mmu-miR-340-3p	0.25188	0.249201	0.241077	0.15914	0.216838	0.24095
168631		0.0125313	N/A	N/A	N/A	0.0230164	0.108012
168952		0.550125	0.548243	0.560269	0.321147	0.307692	0.235015
168564		0.0651629	0.0460064	0.0390572	0.00143369	0.0302847	0.0379822
168595		0.357143	0.50607	0.476768	0.460215	0.0508783	0.0997033
168622		0.0776942	0.0613419	0.0552189	0.0229391	0.00847971	N/A
168571		0.196742	0.0638978	0.141414	0.21362	0.247123	0.195846
168727		7.65664	3.58978	8.31919	8.59211	5.80133	10.7027
168951		0.107769	0.086901	0.0956229	0.097491	0.0811629	0.149555
168800		N/A	N/A	N/A	N/A	N/A	N/A
168567		N/A	N/A	N/A	N/A	N/A	N/A
168748		1.9198	0.196805	1.52997	3.7491	1.26469	0.776261
168655		0.362155	0.126518	0.218182	0.0960573	0.037553	0.021365
168725		16.4637	2.07796	6.50505	25.0394	6.4252	2.72997
168691		0.0037594	N/A	0.0107744	N/A	0.0423985	0.0688427
168961		N/A	N/A	N/A	N/A	N/A	N/A
168626		0.00250627	N/A	N/A	N/A	0.0363416	0.0308605
168900		0.0238095	0.00894569	0.0107744	N/A	N/A	N/A
168736		0.402256	0.085623	0.156229	0.167742	0.142944	0.212463
168971		0.0100251	0.00766773	0.020202	N/A	N/A	0.00356083
168875		3.73684	2.33099	3.02626	4.07025	0.667474	1.55846
168999		1.84962	2.64792	2.88081	3.37634	2.46517	2.24332
169139		0.0451128	0.0396166	0.0323232	N/A	N/A	0.00356083
169218		3.27945	2.39872	3.35892	3.66738	3.00545	2.02374
169101		N/A	N/A	0.0040404	N/A	0.096911	0.172107
169119		N/A	N/A	N/A	N/A	N/A	N/A
169367		0.825815	0.872843	1.00202	0.474552	0.23622	0.192285
169087		0.422306	0.132907	0.36633	0.526165	0.301635	0.302671
169081		0.161654	0.199361	0.247811	0.253763	0.225318	0.301484
169033		1.55514	0.785942	1.35219	1.26452	0.875833	0.833234
169027		N/A	N/A	N/A	N/A	N/A	N/A
169004		N/A	N/A	N/A	N/A	N/A	N/A
169055		2.05138	0.926518	1.5138	1.01649	0.327075	0.620772
169255		N/A	N/A	N/A	N/A	N/A	N/A
169359		0.125313	0.104792	0.0969697	0.0501792	0.0920654	0.0878338
169141		0.066416	0.0178914	0.00942761	N/A	0.0193822	0.00949555
169048		0.0914787	0.0715655	0.123906	0.104659	0.037553	0.0308605
168997		0.317043	0.130351	0.312458	0.444444	0.0363416	0.0130564
169273		N/A	N/A	N/A	N/A	N/A	N/A
169303		0.472431	0.209585	0.177778	0.437276	0.319806	0.0700297
169138		0.186717	0.103514	0.0794613	0.0530466	0.00484555	N/A
168556		1.98872	2.01406	1.44512	1.80358	0.954573	1.08012
169104	mmu-miR-5099	0.199248	0.178914	0.251852	0.272401	0.271351	0.378635
169290	mmu-miR-5617-5p	0.0075188	N/A	N/A	N/A	N/A	N/A
169146	mmu-miR-1929-3p	N/A	N/A	N/A	N/A	N/A	N/A
169420	mmu-miR-193b-5p	0.25188	0.0690096	0.153535	0.315412	0.0872199	0.172107
169403		2.41855	2.72077	3.31178	3.16703	3.2126	3.2178
169408	mmu-miR-181d-5p	2.88722	3.1476	3.44781	2.73835	2.12962	2.51988
168762	mmu-miR-3964	0.434837	0.269649	0.238384	0.550538	0.369473	0.192285
17313	mmu-miR-297b-5p	0.427318	0.315655	0.321886	0.121864	0.168383	0.0949555
42576	mmu-miR-342-5p	5.56516	4.16486	2.88754	4.47312	3.44518	6.55905
46869		9.18922	3.977	5.15286	8.82294	2.01938	1.97389
46429		0.354637	0.16869	0.216835	0.177778	0.075106	0.0142433
42933		5.47995	4.29265	2.2532	6.04875	3.59661	4.58398
11004	mmu-miR-203-3p	3.11153	2.02173	2.15623	3.95412	5.36402	2.09139
19588		0.018797	0.0115016	0.0026936	N/A	0.0290733	0.00118694
46732		0.494987	0.661981	0.790572	0.729749	0.364627	0.688427
29328		0.0125313	0.00894569	N/A	N/A	N/A	N/A
42574	mmu-miR-467e-5p	0.802005	0.653035	0.324579	0.577778	0.645669	0.786944
46802		5.04261	3.68562	5.02761	7.01935	6.35494	4.80356
42622		N/A	N/A	N/A	N/A	N/A	N/A
42907	mmu-miR-598-5p	0.0388471	0.00383387	0.0242424	0.0215054	0.021805	0.0106825
46404		1.57644	1.0147	0.864646	0.278136	0.299213	0.365579
17875		1.26065	1.0901	1.64444	0.929032	0.609328	0.658754
42835	mmu-miR-16-1-3p	1.28697	1.39297	1.63636	1.55125	0.948516	1.48249
42916	mmu-miR-471-5p	0.289474	0.187859	0.103704	0.104659	0.107813	0.108012
42572	mmu-miR-154-3p	0.0213033	0.00383387	0.0040404	N/A	0.00121139	N/A
33177	mmu-miR-672-5p	1.22306	0.802556	0.735354	0.748387	0.485766	0.428487
42646	mmu-miR-878-3p	N/A	N/A	N/A	N/A	N/A	N/A
17378	mmu-miR-698-3p	0.0538847	0.0626198	0.0632997	0.0860215	0.053301	0.062908
29577		0.0639098	0.0383387	0.0175084	0.0344086	0.0835857	0.0118694
46625		0.0388471	0.0217252	0.0417508	0.0286738	0.0193822	0.0178042
10995	mmu-miR-199a-3p/mmu-miR-199b-3p	2.78571	2.70799	1.56633	2.71685	3.09146	1.52285
42880		3.58647	0.311821	2.41347	5.60287	4.27256	6.57685
27549		N/A	N/A	N/A	N/A	N/A	N/A
17552		2.51003	2.77188	3.32525	2.13477	1.16899	1.66766
42915		0.0300752	0.00766773	0.00538721	N/A	0.037553	0.0403561
11182	mmu-miR-98-5p	18.1028	6.45751	7.88283	33.0409	14.0157	12.6006
27536	mmu-miR-190a-5p	0.714286	0.592971	0.550842	0.74552	0.758328	0.453412
42837		N/A	N/A	N/A	N/A	N/A	N/A
46788		17.4962	18.2863	24.8162	14.7154	10.2932	18.3454
11061		N/A	N/A	N/A	N/A	0.00121139	N/A
17349		2.56266	0.474121	2.87542	1.90394	1.61114	1.90623
42647		0.085213	0.00766773	0.047138	0.0215054	0.0096911	0.0142433
16681	mmu-miR-721	1.63283	1.45176	1.65926	2.17634	1.07692	1.20237
46766		N/A	N/A	N/A	N/A	N/A	N/A
42642		0.047619	0.0204473	0.0242424	0.018638	0.0169594	0.0106825
46320	mmu-miR-31-3p	N/A	N/A	N/A	N/A	N/A	N/A
11065	mmu-miR-335-5p	0.379699	0.253035	0.19798	0.336918	0.797093	0.315727
10925	mmu-miR-10b-5p	39.1842	48.331	45.0101	47.2817	15.1048	25.8172
42830	mmu-miR-302a-5p	0.0263158	0.029393	0.0161616	0.0100358	0.00726832	N/A
46872		3.48246	2.43578	1.53266	1.35627	0.57662	0.491395
21702		20.0075	16.547	20.233	13.8194	4.66869	7.66291
46246		N/A	N/A	N/A	N/A	N/A	N/A
42594	mmu-miR-453	0.0213033	0.0166134	0.0215488	0.0229391	0.0302847	0.0391691
42946	mmu-miR-486a-3p/mmu-miR-486b-3p	0.0200501	0.0178914	0.0161616	0.00286738	0.0181708	0.0249258
46640		1.71429	2.00383	2.12525	1.02652	0.608116	0.429674
42670	mmu-miR-500-3p	7.29699	8.48818	9.24175	8.08315	1.15203	1.17389
11022	mmu-miR-221-3p	13.119	11.6013	17.3253	16.4029	8.02907	10.6421
30768	mmu-miR-674-5p	1.34712	1.16038	1.71987	1.27025	0.912174	1.13353
42627	mmu-miR-212-3p	0.219298	0.200639	0.121212	0.1319	0.255603	0.289614
45745		0.536341	0.375719	0.628956	0.739785	0.311326	0.20178
10936	mmu-miR-130b-3p	0.893484	0.35655	1.18788	1.18136	1.93216	1.22967
42555		8.03634	0.29393	1.8963	2.86022	1.87523	2.58398
17851	mmu-miR-200c-5p	0.0162907	N/A	0.00673401	N/A	0.015748	0.0296736
42906		0.478697	0.292652	0.611448	0.771326	1.21139	1.2819
42730	mmu-miR-423-3p	5.25439	0.477955	5.63098	5.69892	4.20472	5.48843
42489	mmu-miR-467c-5p	0.285714	0.0907348	0.158923	0.124731	0.0508783	0.0320475
17825	mmu-miR-338-5p	0.343358	0.318211	0.677441	0.461649	0.622653	0.754896
146027	mmu-miR-1964-3p	0.378446	0.41278	0.646465	0.356989	0.0096911	0.021365
146109		0.0162907	0.00511182	0.0013468	N/A	0.0205936	0.00830861
19004		112.274	138.006	123.826	130.497	73.9176	127.449
146221	mmu-miR-669c-5p	20.8521	23.3597	24.6721	28.4115	21.5518	33.1098
11279	RNU6-1_RNU6-2	1.37469	1.50927	1.38451	1.09391	1.10478	1.64392
17955		0.5	0.490735	0.323232	0.319713	0.251969	0.249258
27833	spike_control_v2_27	0.125313	0.148243	0.0902357	0.0200717	0.0290733	0.0272997
13389	spike_control_v2_6	N/A	N/A	N/A	N/A	N/A	N/A
146104		N/A	N/A	N/A	N/A	N/A	N/A
24163	spike_control_v2_13	0.286967	0.27476	0.352862	N/A	0.021805	N/A
29564	spike_control_v2_45	N/A	N/A	N/A	N/A	0.00605694	N/A
146046		0.0438596	0.0178914	0.0377104	0.018638	0.00484555	N/A
19606	SNORD12	N/A	N/A	0.00673401	N/A	0.0133253	0.0142433
146196		0.184211	0.153355	0.26936	0.203584	0.117505	0.105638
146015		0.161654	0.0971246	0.125253	0.149104	0.00484555	N/A
145991		6.10777	3.61406	7.23636	9.28602	3.40157	3.08368
42839	mmu-miR-135a-5p	0.215539	0.12524	0.148148	0.0430108	0.254391	0.17092
146103		0.620301	0.610863	0.895623	1.03799	1.02847	1.00415
28444	spike_control_v2_33	N/A	N/A	N/A	N/A	0.00121139	N/A
146149		0.0426065	0.0204473	0.0296296	0.0444444	0.0121139	0.0154303
145686		N/A	N/A	N/A	N/A	N/A	N/A
145819		0.00125313	N/A	0.0026936	N/A	0.0302847	0.0178042
146076		0.211779	0.201917	0.247811	0.295341	0.413083	0.515134
145703		N/A	N/A	N/A	N/A	0.00847971	0.00712166
145724		0.0313283	0.0306709	0.040404	0.0501792	0.0423985	0.0451039
145753	mmu-miR-484	1.61654	2.20319	2.31246	2.80287	1.78801	1.93828
145974	mmu-miR-200b-5p	0.018797	0.0102236	0.00673401	N/A	0.0266505	0.0189911
145839		0.0100251	0.00127796	0.0161616	N/A	0.0411872	0.0937685
145826		2.17168	3.00958	3.36835	3.82079	2.54755	2.78813
145976		N/A	N/A	N/A	N/A	0.00363416	0.0189911
147998		N/A	N/A	N/A	N/A	N/A	N/A
147816		0.221805	0.0511182	0.0565657	0.114695	0.0726832	0.0296736
147819		0.276942	0.0805112	0.119865	0.117563	0.554815	0.676558
147871		1.91855	2.67093	2.98182	3.55412	2.13689	1.9727
147683		0.0413534	0.0204473	0.0430976	0.0329749	0.115082	0.0320475
147809		0.815789	0.333546	1.04781	0.759857	0.923077	1.29852
147990		28.1378	17.7342	21.1192	27.99	29.5845	37.5549
147512		1.95363	2.14313	1.61616	2.07599	1.08783	0.805935
147912		0.739348	0.23131	0.979125	0.703943	0.0096911	0.0142433
147805		0.5401	0.22492	0.785185	0.38853	0.170806	0.394065
147913		11.7556	3.28562	4.58047	5.81649	7.19927	15.8326
147812		13.7068	5.47987	7.83434	6.78853	6.65657	11.9881
147852		N/A	N/A	N/A	N/A	N/A	N/A
147882		N/A	N/A	N/A	N/A	N/A	N/A
147866		0.140351	0.029393	0.0579125	0.0229391	0.0169594	N/A
147786		0.182957	0.138019	0.115825	0.078853	0.127196	0.129377
148619		0.775689	0.852396	0.624916	0.709677	0.228952	0.55549
10907	spike_control_v1_h	N/A	N/A	N/A	N/A	N/A	N/A
148384		N/A	N/A	N/A	N/A	N/A	N/A
148085		0.12406	0.155911	0.0727273	0.0774194	N/A	N/A
148188		N/A	N/A	N/A	N/A	N/A	N/A
147280		0.0200501	0.0115016	0.020202	0.00860215	N/A	N/A
147469		N/A	N/A	N/A	N/A	N/A	N/A
147779		N/A	N/A	N/A	N/A	N/A	N/A
148590		N/A	N/A	N/A	N/A	N/A	N/A
148065		3.74812	0.75655	2.72997	3.00215	1.7771	2.46647
147386	mmu-miR-212-5p	0.0651629	0.0434505	0.0767677	0.0573477	0.128407	0.0569733
148402		1.0213	1.05431	1.16364	0.642294	0.542701	0.874777
148628		0.0037594	N/A	N/A	N/A	N/A	N/A
148064		0.601504	0.154633	0.417508	0.48172	0.175651	0.18635
148317		0.0889724	0.0370607	0.119865	0.0831541	0.0314961	0.0237389
148571	mmu-miR-344e-5p/mmu-miR-344h-5p	N/A	N/A	N/A	N/A	N/A	N/A
148522	mmu-miR-412-5p	N/A	N/A	N/A	N/A	N/A	N/A
148249	mghv-miR-M1-6-5p	0.513784	0.688818	0.8	0.726882	0.615385	0.862908
148036	mghv-miR-M1-3-5p	0.482456	0.461342	0.637037	0.448746	0.28831	0.421365
148020	mmu-miR-3078-3p	1.64787	1.78403	1.77778	1.40215	1.01151	1.38872
148310	mmu-miR-3094-5p	0.0137845	0.00127796	0.00538721	N/A	0.00605694	N/A
148105	mmu-miR-3106-3p	N/A	N/A	N/A	N/A	N/A	N/A
148187	mmu-miR-410-5p	1.77068	0.761661	0.77037	0.990681	0.679588	1.13709
148690	mmu-miR-466d-5p	6.50752	6.21725	6.98586	7.44516	4.94246	6.04392
148041	mmu-miR-344g-3p	N/A	N/A	N/A	N/A	N/A	N/A
148129		N/A	N/A	N/A	N/A	N/A	N/A
148218	mghv-miR-M1-11-3p	0.738095	1.0147	1.17172	1.3362	1.37371	1.2724
148647	mmu-miR-3470b	2.14286	1.68562	2.39192	3.39928	2.28346	0.832047
148561	mmu-miR-547-5p	N/A	N/A	N/A	N/A	N/A	0.00237389
148591		6.85464	2.1508	10.1886	9.3405	2.83828	5.88487
148411	mmu-miR-215-3p	0.602757	0.35655	0.711111	0.179211	0.203513	0.18635
148010	mghv-miR-M1-10-5p	0.0175439	0.0140575	0.0323232	0.00143369	0.0339188	0.062908
148100	mmu-miR-1947-3p	0.152882	0.150799	0.214141	0.219355	0.299213	0.429674
148148	mmu-miR-3057-5p	0.288221	0.10607	0.43367	0.111828	0.0242277	0.0237389
148415	mmu-miR-668-5p	0.738095	0.17508	0.323232	0.560573	0.358571	0.34184
148598	mmu-miR-466o-3p	N/A	N/A	N/A	N/A	N/A	N/A
148390		N/A	N/A	N/A	N/A	N/A	N/A
148254	mmu-miR-194-1-3p	0.307018	0.384665	0.436364	0.278136	0.359782	0.303858
148370	mmu-miR-466n-3p	0.843358	0.360383	0.553535	0.623656	0.175651	0.239763
148177	mmu-miR-344f-5p	0.0263158	0.0127796	0.0363636	N/A	0.00605694	0.0106825
148404		0.152882	0.115016	0.153535	0.169176	0.238643	0.353709
148341		N/A	N/A	N/A	N/A	N/A	N/A
11144		0.295739	0.0651757	0.152189	0.0960573	0.0835857	0.0878338
11037		0.671679	0.423003	0.457912	0.633692	0.239855	0.195846
42774		0.617794	0.879233	0.961616	1.15842	0.992126	0.866469
17425	mmu-miR-467b-5p	0.266917	0.227476	0.133333	0.0688172	0.170806	0.161424
146083	mmu-miR-1906	N/A	N/A	N/A	N/A	N/A	N/A
168646		1.16165	1.59489	1.82761	2.1491	1.99758	1.71988
168958		0.0075188	N/A	0.0013468	N/A	0.00363416	0.020178
168677		0.631579	0.86262	0.913131	1.08674	1.29376	1.18932
168808		N/A	N/A	N/A	N/A	N/A	N/A
168796		0.293233	0.143131	0.0767677	0.137634	0.0835857	0.0759644
168625		0.845865	0.423003	1.25657	0.911828	0.258025	0.168546
168593		0.037594	0.0217252	0.0713805	0.0401434	0.119927	0.204154
168632		N/A	N/A	N/A	N/A	0.0096911	0.0166172
168898		0.00501253	N/A	0.0175084	N/A	0.0508783	0.0759644
168559		0.226817	0.261981	0.232997	0.197849	0.211993	0.305045
168765		0.130326	0.0638978	0.0673401	0.101792	0.0193822	0.00712166
168849		0.0626566	0.0690096	0.0754209	0.0831541	0.0920654	0.138872
168614		0.358396	0.361661	0.180471	0.344086	0.105391	0.0581602
168683		0.417293	0.230032	0.324579	0.322581	0.311326	0.359644
168790		2.95614	2.56997	3.73468	2.6681	2.5427	4.01662
168806		0.318296	0.327157	0.19798	0.41147	0.096911	0.0522255
168924		N/A	N/A	N/A	N/A	N/A	N/A
168891		0.0350877	0.0332268	0.0255892	N/A	0.00847971	0.00593472
168928		0.404762	0.394888	0.654545	0.394265	0.102968	0.145994
168702		0.550125	0.769329	1.03434	0.518996	0.392489	0.910386
169080		0.093985	0.0434505	0.040404	0.00860215	0.0242277	0.00712166
169056		1.47619	0.74377	1.16229	1.18996	1.01878	1.02671
169253		0.107769	0.05623	0.0700337	0.172043	0.015748	0.00949555
169022		0.100251	0.0702875	0.0417508	0.0573477	0.16596	0.14362
169266		0.923559	0.612141	0.560269	1.0509	0.835857	0.475964
169334		N/A	N/A	N/A	N/A	N/A	N/A
169262		1.30075	1.35719	1.39529	0.441577	0.473652	0.385757
169079		0.357143	0.129073	0.114478	0.316846	0.180497	0.144807
169213		1.03509	0.0958466	0.204714	0.286738	0.186554	0.230267
169355		0.379699	0.362939	0.567003	0.653763	1.20896	1.14184
169238		0.907268	0.357827	1.37239	1.09821	1.6487	1.47418
169363		11.7832	3.20128	6.00404	15.0294	5.72744	6.15549
169061		N/A	N/A	N/A	N/A	N/A	N/A
169082		1.63033	0.483067	0.511785	2.73548	2.13446	2.13531
169096		0.276942	0.341214	0.420202	0.405735	0.437311	0.575668
169304		N/A	N/A	N/A	N/A	N/A	N/A
169171		0.221805	0.323323	0.488889	0.312545	0.304058	0.491395
169356		0.0037594	N/A	N/A	N/A	0.0096911	N/A
169084		0.00250627	N/A	N/A	N/A	N/A	N/A
169020		0.56391	0.269649	0.413468	0.402867	0.356148	0.313353
169331	mmu-miR-5104	0.155388	0.0984026	0.0888889	0.0587814	0.102968	0.0237389
169344	mmu-miR-3473b	0.12782	0.0511182	0.0983165	0.0946237	0.0193822	0.00949555
169025	mmu-miR-5620-5p	0.0200501	0.0115016	0.0161616	N/A	0.00484555	0.00356083
168777	mmu-miR-5615-5p	0.0125313	0.00638978	N/A	N/A	N/A	N/A
169414		N/A	N/A	N/A	N/A	N/A	N/A
168826	mmu-miR-5624-5p	2.59649	3.77636	4.5697	3.6086	1.90793	2.31929
169399		0.818296	0.230032	0.638384	0.814337	0.369473	0.334718
169008		4.24311	0.563578	0.929293	2.67384	1.32647	0.925816
169105	mmu-miR-3963	0.14411	0.138019	0.20202	0.206452	0.151423	0.28724
42494	mmu-miR-712-3p	0.949875	1.3508	1.58788	1.69892	2.06663	1.88843
17418		0.0112782	0.00127796	0.0040404	N/A	N/A	0.00118694
42891		0.486216	0.515016	0.398653	0.473118	0.833434	1.43027
46816	mcmv-miR-m01-4-3p	0.0112782	N/A	N/A	N/A	0.00363416	0.00118694
42757		N/A	N/A	N/A	N/A	N/A	N/A
11108	mmu-miR-425-3p	4.62907	4.16358	6.53199	5.09964	5.16778	5.11929
11015		11.911	9.62556	11.3805	12.0832	3.1702	3.75786
42853		0.0739348	0.0613419	0.0996633	0.0516129	0.0666263	0.0724036
42829	mmu-miR-127-3p	4.59148	6.1393	10.132	6.2638	5.4682	7.46706
46259		0.245614	0.295208	0.371717	0.36129	0.123561	0.169733
46737		1.65288	1.02109	1.17845	0.6681	0.651726	1.32819
42658	mmu-miR-681	0.00626566	0.00383387	N/A	N/A	0.021805	0.020178
42719	mmu-miR-324-3p	1.26817	1.76102	1.99596	2.27527	2.23985	1.96083
42470		0.243108	0.219808	0.223569	0.157706	0.116293	0.166172
42535		2.57895	3.00831	2.51852	1.63871	0.291944	0.350148
42601	mmu-miR-540-5p	N/A	N/A	N/A	N/A	0.0121139	0.0284866
42542		0.244361	0.214696	0.245118	0.281004	0.730466	0.576855
42680		N/A	N/A	N/A	N/A	N/A	N/A
42607	mmu-miR-653-5p	N/A	N/A	N/A	N/A	N/A	N/A
17646		0.5401	0.346326	0.954882	0.461649	0.382798	0.948368
17893		N/A	N/A	N/A	N/A	N/A	N/A
6880	mmu-miR-297a-5p	1.72055	1.93482	1.71178	1.39498	0.837068	1.13116
42448		0.219298	0.278594	0.246465	0.285305	0.542701	0.351335
32095		0.109023	0.0907348	0.0767677	0.0444444	0.0872199	0.102077
42567	mmu-miR-590-3p	N/A	N/A	N/A	N/A	N/A	N/A
42903		N/A	N/A	N/A	N/A	N/A	N/A
42879	mmu-miR-92a-2-5p	2.81704	0.724601	1.42492	1.07097	0.827377	0.607715
42758		N/A	N/A	0.0040404	N/A	0.00605694	0.0118694
30973	mmu-miR-384-3p	N/A	N/A	N/A	N/A	N/A	N/A
17325		N/A	N/A	N/A	N/A	N/A	N/A
42714	mmu-miR-509-5p	0.0150376	0.00766773	N/A	N/A	0.00242277	0.00118694
17630		0.432331	0.230032	0.111785	0.150538	0.182919	0.14362
42941		N/A	N/A	N/A	N/A	N/A	N/A
42944		0.018797	0.0102236	N/A	N/A	0.00726832	0.00949555
14305	mmu-miR-376b-5p	N/A	N/A	N/A	N/A	N/A	N/A
42562		N/A	N/A	N/A	N/A	N/A	N/A
42571	mmu-miR-129-1-3p	0.756892	0.909904	1.1138	1.26882	1.07935	0.94362
17439		0.542607	0.230032	0.809428	0.659498	0.0545124	0.0569733
46443		0.00250627	N/A	0.0026936	N/A	N/A	N/A
10923	mmu-miR-107-3p	5.77945	4.01789	3.60673	5.93978	3.41127	3.27596
46850		0.342105	0.46262	0.529293	0.590681	0.500303	0.484273
27672	mmu-miR-615-3p	0.503759	0.566134	0.704377	0.48172	0.690491	0.908012
17503	mmu-miR-590-5p	0.00501253	N/A	N/A	N/A	0.0096911	N/A
13140	mmu-miR-138-5p	0.981203	1.15911	1.46936	0.996416	0.778922	0.931751
42449	mmu-miR-293-5p	0.383459	0.451118	0.381145	0.389964	0.161114	0.187537
11013	mmu-miR-181a-1-3p	0.16416	0.215974	0.215488	0.27957	0.111448	0.0617211
46674	mcmv-miR-M55-1	N/A	N/A	N/A	N/A	N/A	N/A
42733	mmu-miR-702-3p	0.642857	0.848562	1.04242	0.966308	0.898849	1.04926
46328		N/A	N/A	N/A	N/A	0.00847971	0.00593472
29802	mmu-miR-144-3p	5.95739	4.99425	5.02492	7.42509	9.84615	7.08605
42551	mmu-miR-122-3p	0.0714286	0.0408946	0.0309764	0.00860215	0.133253	0.138872
42899	mmu-miR-377-5p	0.12406	0.0600639	0.148148	0.0659498	0.262871	0.382196
42885		0.635338	0.752716	0.883502	0.605018	0.363416	0.678932
42956		N/A	N/A	N/A	N/A	N/A	N/A
42968		0.250627	0.0805112	0.167003	0.194982	0.0496669	0.0617211
13149	mmu-miR-295-3p	N/A	N/A	N/A	N/A	N/A	N/A
17732	mmu-miR-192-5p	11.2995	12.8754	10.497	13.4552	5.13386	4.94955
46746		0.0100251	0.00127796	0.0013468	N/A	0.00605694	0.00118694
46251	mmu-miR-1193-3p	0.075188	0.0779553	0.119865	0.108961	0.243489	0.41543
42669		0.817043	0.953355	1.29697	1.02509	1.59055	2.74065
146135	mmu-miR-1968-5p	N/A	N/A	N/A	N/A	N/A	N/A
146019	mmu-miR-1839-5p	2.94737	2.31693	1.71044	2.46738	2.35736	1.07418
146172	mmu-miR-1892	1.46366	1.0722	1.96498	1.78638	0.480921	0.865282
4040	mmu-miR-9-5p	0.136591	0.136741	0.10101	0.104659	0.271351	0.11632
146195	mmu-miR-2139	0.0814536	0.0753994	0.123906	0.0272401	0.110236	0.344214
42793		14.713	15.7316	17.0424	18.2695	7.08904	10.6979
17892		0.218045	0.261981	0.262626	0.146237	0.0448213	0.0973294
146222	mmu-miR-718	0.00501253	N/A	0.00808081	N/A	0.0690491	0.123442
17927		0.018797	0.00894569	0.00673401	N/A	0.0205936	0.0272997
146187	mmu-miR-1941-3p	0.225564	0.217252	0.142761	0.129032	0.237432	0.276558
146010		1.30326	1.58594	1.28215	1.14839	0.966687	1.86825
146140		0.327068	0.410224	0.526599	0.494624	0.603271	0.788131
146184		0.00877193	N/A	N/A	N/A	N/A	N/A
146088	mmu-miR-1983	0.125313	0.138019	0.156229	0.0759857	0.273773	0.29911
146142		N/A	N/A	N/A	N/A	N/A	N/A
146163	mmu-miR-224-3p	2.33459	2.07029	2.0633	2.05161	6.96669	7.44688
146143	mmu-miR-1904	0.218045	0.244089	0.334007	0.0401434	0.169594	0.321662
19013	SNORD14B	0.125313	0.169968	0.226263	0.173477	0.169594	0.248071
146054	mmu-miR-1952	0.373434	0.486901	0.545455	0.511828	0.543913	0.754896
11177		0.14787	0.169968	0.200673	0.170609	0.333131	0.411869
145749	mmu-miR-137-3p	N/A	N/A	N/A	N/A	N/A	N/A
145740		0.793233	1.22428	1.21886	1.4552	1.36039	1.17626
145805		2.26817	1.35463	0.973737	1.69749	0.896426	1.90861
145970	mmu-miR-129-2-3p	1.03885	1.46709	1.68215	1.91254	1.40036	1.24392
145822	mmu-miR-214-5p	0.0225564	0.0140575	0.0242424	N/A	0.0399758	0.0367953
145789		0.294486	0.230032	0.274747	0.278136	0.474864	0.340653
145768		0.246867	0.150799	0.30303	0.258065	0.059358	0.0439169
145972		N/A	N/A	N/A	N/A	N/A	N/A
145746	mmu-let-7i-3p	0.0213033	0.0153355	0.0188552	N/A	0.142944	0.224332
145676	mmu-miR-30e-3p	3.29073	4.31054	4.09562	4.20215	6.73047	6.08665
147604		0.689223	0.484345	0.367677	0.349821	0.422774	0.508012
147899		N/A	N/A	N/A	N/A	0.00847971	N/A
147915		0.33584	0.127796	0.206061	0.124731	0.302847	0.231454
147804		0.402256	0.304153	0.607407	0.579211	0.0290733	0.020178
147983		N/A	N/A	0.0013468	N/A	N/A	N/A
147613		2.10526	1.18083	2.30303	1.98423	0.95215	1.65816
147813		8.26942	6.00511	7.26465	5.70609	2.25803	2.7727
147655		3.75815	3.78658	4.60067	5.49964	4.99818	4.72285
147800		0.235589	0.329712	0.359596	0.302509	0.210781	0.375074
147918		N/A	N/A	N/A	N/A	0.00363416	0.00712166
147570		0.0250627	0.0204473	0.0430976	0.00286738	N/A	N/A
147523		0.839599	0.814058	0.610101	0.551971	0.862508	0.922255
147947		0.994987	1.67796	2.77576	1.01649	1.09146	2.56736
147694		N/A	N/A	N/A	N/A	N/A	0.00593472
147772		0.159148	0.182748	0.175084	0.107527	0.0242277	0.0403561
148374		0.299499	0.258147	0.258586	0.12043	0.0557238	0.0403561
148263		0.907268	1.21406	2.7569	1.52545	0.472441	0.547181
148585		N/A	N/A	N/A	N/A	N/A	N/A
148331		0.337093	0.461342	0.494276	0.272401	0.136887	0.127003
147262		N/A	N/A	N/A	N/A	N/A	N/A
148410		0.62782	0.949521	0.971044	1.04803	1.05027	1.0362
148214		0.802005	1.16677	1.25387	1.41075	1.41732	1.1822
147684		0.00125313	N/A	N/A	N/A	0.0339188	0.00593472
148228		2.97744	0.530351	3.6862	2.75842	1.28892	1.08724
148641		0.775689	0.999361	1.22559	1.39068	1.51181	1.36261
148353		0.43609	0.529073	0.587205	0.216487	0.312538	0.937685
148132		0.27193	0.286262	0.29899	0.260932	0.247123	0.359644
148272		0.418546	0.40639	0.711111	0.549104	0.926711	0.751335
148216		N/A	N/A	N/A	N/A	N/A	N/A
148621		2.59023	3.70351	3.70909	1.72616	1.4791	3.16202
147389		0.102757	0.0677316	0.177778	0.154839	0.377953	0.141246
148485	mghv-miR-M1-12-3p	3.33083	3.84665	2.98316	4.15484	7.47789	5.49436
148681	mmu-miR-344b-3p	0.194236	0.159744	0.148148	0.133333	0.0242277	0.0545994
148081	mmu-miR-3102-3p.2-3p	1.93233	2.66326	3.01953	3.50251	2.37553	2.22196
148544	mmu-miR-211-3p	0.174185	0.108626	0.237037	0.371326	0.0799515	0.122255
148553	mmu-miR-1948-5p	0.14787	0.144409	0.273401	0.123297	0.136887	0.426113
148565	mmu-miR-3113-3p	0.00250627	N/A	0.0013468	N/A	0.0436099	0.0474777
148394		N/A	N/A	N/A	N/A	N/A	N/A
148432	mghv-miR-M1-10-3p	4.81078	1.98339	1.69024	2.27097	1.82193	2.28368
148417		1.18045	1.6345	1.88552	2.16201	1.62689	1.57389
148244	mmu-miR-3098-3p	0.115288	0.131629	0.325926	0.170609	0.260448	0.826113
148372		0.0112782	N/A	0.0026936	N/A	N/A	N/A
148366	mmu-miR-344d-1-5p	N/A	N/A	N/A	N/A	N/A	N/A
148479	mmu-miR-504-3p	0.166667	0.0523962	0.0700337	0.0458781	0.0121139	0.0189911
148184	mmu-miR-466m-3p	0.0350877	0.0191693	0.00673401	0.00286738	0.0278619	0.041543
148250	mmu-let-7f-2-3p	N/A	N/A	N/A	N/A	0.00363416	N/A
148260		1.07268	0.534185	1.01549	1.21577	0.430042	0.20178
148584		0.941103	1.36741	1.53535	1.76774	1.60751	1.61068
148606		N/A	N/A	N/A	N/A	N/A	N/A
148226	mmu-miR-467c-3p	0.154135	0.0753994	0.0767677	0.074552	0.111448	0.205341
148055	mmu-miR-3060-5p	1.01003	1.33163	1.47071	0.736918	0.352514	0.891395
148655	mmu-miR-3471	0.279449	0.325879	0.281481	0.292473	0.377953	0.227893
148095	mmu-miR-1b-3p	N/A	N/A	N/A	N/A	N/A	N/A
148127		0.0451128	0.028115	0.00673401	0.00430108	N/A	N/A
148096	mmu-miR-206-5p	0.0338346	0.0242812	0.0013468	N/A	0.021805	0.0451039
148324	mmu-miR-1912-5p	0.671679	0.774441	0.764983	0.514695	0.444579	0.818991
148409	mmu-miR-669k-5p	9.50125	11.2524	13.2229	9.68315	6.69655	15.7591
148029	mmu-miR-351-3p	N/A	N/A	N/A	N/A	N/A	N/A
46367		N/A	N/A	N/A	N/A	N/A	N/A
30147	spike_control_v2_47	N/A	N/A	N/A	N/A	N/A	N/A
145999		N/A	0.00127796	0.0040404	N/A	0.0121139	0.0272997
146189		0.996241	1.33035	1.54209	1.84946	1.54452	1.33175
145723		N/A	N/A	N/A	N/A	N/A	N/A
168563		0.10401	0.0651757	0.0956229	0.0344086	0.0520896	0.0652819
168635		2.04511	0.938019	2.3165	2.36559	1.33616	1.10623
168803		N/A	N/A	N/A	N/A	N/A	N/A
168692		0.194236	0.172524	0.152189	0.0602151	0.059358	0.0581602
168739		0.161654	0.150799	0.140067	0.156272	0.2447	0.189911
168711		N/A	N/A	N/A	N/A	N/A	N/A
168768		0.427318	0.448562	0.383838	0.21362	0.317383	0.875964
168589		0.0150376	0.00383387	0.00538721	N/A	N/A	0.00118694
168923		0.590226	0.398722	0.711111	0.818638	0.0314961	0.109199
168772	mmu-miR-224-5p	0.33584	0.300319	0.278788	0.408602	0.946093	0.576855
168973		1.22932	0.201917	0.771717	1.22294	0.546336	0.57092
168793		2.94361	0.323323	1.94074	1.57706	1.59297	3.1905
168731		N/A	N/A	N/A	N/A	N/A	N/A
168950		0.438596	0.549521	0.623569	0.771326	0.431254	0.581602
168578		0.487469	0.366773	0.604714	0.590681	N/A	0.0617211
168722		8.01504	8.04089	7.47609	4.73548	3.2344	3.85519
168893		0.150376	0.0728435	0.126599	0.205018	0.0787402	0.118694
168789		3.50501	1.00575	4.49293	3.28602	1.67898	2.40475
168561		N/A	N/A	N/A	N/A	N/A	N/A
168627		0.0388471	0.0127796	0.0309764	0.00430108	0.0520896	0.0593472
169166		0.0463659	0.0370607	0.0619529	0.0329749	0.0678377	0.0985163
169307		0.288221	0.378275	0.56431	0.351254	0.417929	0.659941
169257		0.235589	0.185304	0.350168	0.124731	0.0339188	0.0510386
169269		0.759398	0.529073	0.697643	0.266667	0.104179	0.210089
169165		N/A	N/A	N/A	N/A	N/A	N/A
169298		0.413534	0.4	0.540067	0.6681	0.556027	0.618398
169236		0.204261	0.223642	0.245118	0.172043	0.222895	0.302671
169162		0.0463659	0.0370607	0.0619529	0.0100358	0.0121139	0.00712166
169376		1.1391	1.09904	1.0532	1.18853	1.70684	1.14659
169329	mmu-miR-370-3p	0.85589	0.435783	1.2862	0.984946	2.13568	2.37982
169179		N/A	N/A	N/A	N/A	N/A	N/A
169332		N/A	N/A	N/A	N/A	N/A	N/A
169073		N/A	N/A	N/A	N/A	N/A	N/A
169274		0.0914787	0.116294	0.126599	0.104659	0.186554	0.281306
169010		11.1729	7.80064	13.2943	11.4552	5.35191	9.37211
169343		N/A	N/A	N/A	N/A	N/A	N/A
169135		0.176692	0.209585	0.296296	0.266667	0.342823	0.545994
169042		N/A	N/A	N/A	N/A	N/A	N/A
169088		0.0426065	0.0191693	0.0282828	0.0430108	N/A	N/A
169054		N/A	N/A	N/A	N/A	N/A	N/A
169411		1.97744	2.2607	3.28081	1.95699	2.02907	4.19822
169417		0.348371	0.129073	0.461953	0.309677	0.0993337	0.130564
169347	mmu-miR-5622-5p	0.0676692	0.0523962	0.0417508	0.018638	0.0787402	0.122255
169393		0.858396	0.17508	0.763636	1.0509	0.926711	1.44095
169150	mmu-miR-5103	0.243108	0.247923	0.369024	0.414337	0.98728	0.918694
168873	mmu-miR-5134-5p	0.0325815	0.0140575	0.013468	N/A	0.00121139	0.0118694
168907	mmu-miR-582-3p	0.00250627	N/A	N/A	N/A	N/A	N/A
168720	mmu-miR-5619-5p	N/A	N/A	N/A	N/A	N/A	N/A
169348	mmu-miR-468-5p	N/A	N/A	N/A	N/A	N/A	N/A
42460	mmu-miR-223-5p	0.704261	0.417891	0.327273	0.551971	0.580254	0.132938
14297	mmu-miR-20b-3p	0.0213033	0.00383387	N/A	N/A	0.00605694	0.00118694
42859		0.235589	0.301597	0.425589	0.415771	0.470018	0.491395
46211	mcmv-miR-M95-1-5p	N/A	N/A	N/A	N/A	N/A	N/A
17513	mmu-miR-694	0.0137845	0.0140575	0.0175084	N/A	0.00363416	N/A
42905		N/A	N/A	N/A	N/A	N/A	N/A
16528	mmu-miR-706	5.22306	6.51246	8.61818	7.37921	2.14658	1.81958
11277	mmu-miR-7a-1-3p	0.00877193	N/A	N/A	N/A	0.0121139	N/A
17818	mmu-miR-27a-5p	0.018797	0.0140575	0.0188552	N/A	0.0266505	0.0462908
17652		0.0037594	N/A	N/A	N/A	0.00121139	0.00237389
27572	mmu-miR-298-5p	0.562657	0.559744	0.874074	0.791398	0.774076	0.363205
42483		0.0200501	0.0217252	0.0175084	N/A	0.0763174	0.0890208
28520		0.126566	0.0881789	0.0767677	0.078853	0.0956996	0.062908
14303	mmu-miR-376a-3p	0.0225564	0.0140575	0.0107744	N/A	N/A	N/A
42872		0.117794	0.0920128	0.0484848	0.0358423	0.118716	0.150742
11266		0.0413534	0.0498403	0.0727273	0.0315412	0.0872199	0.124629
32884	mmu-miR-342-3p	0.206767	0.164856	0.0673401	0.146237	0.570563	0.205341
17529		0.0175439	0.0217252	0.0188552	N/A	0.00484555	0.00237389
46844	mcmv-miR-m107-1-5p	N/A	N/A	N/A	N/A	N/A	N/A
19596	mmu-miR-30d-5p	8.36967	8.94441	8.93333	10.509	8.60569	8.31217
11102	mmu-miR-410-3p	0.0112782	N/A	0.0013468	N/A	0.0823743	0.0130564
42736	mmu-miR-148b-5p	0.0200501	0.00511182	N/A	N/A	0.0787402	0.0451039
11256	mmu-miR-470-5p	1.08772	1.47476	1.63906	1.05376	0.552392	0.773887
46248		0.0401003	0.0408946	0.0686869	0.0243728	0.0278619	0.084273
11005	mmu-miR-204-5p	0.256892	0.240256	0.191246	0.262366	0.334343	0.224332
46266		0.235589	0.291374	0.40404	0.374194	0.380376	0.517507
31349		N/A	N/A	N/A	N/A	N/A	N/A
46734	mmu-miR-467h	2.80952	2.38083	2.9266	2.24373	1.48031	2.88783
10986	mmu-miR-193a-3p	0.0100251	0.00255591	0.0121212	N/A	0.015748	0.0249258
17391		1.7594	1.41214	2.09832	1.61577	1.36887	1.17507
42796	mmu-miR-489-3p	N/A	N/A	N/A	N/A	N/A	N/A
42858		0.146617	0.134185	0.16431	0.111828	0.101757	0.221958
46623		0.0112782	N/A	N/A	N/A	N/A	N/A
18739	mmu-miR-186-5p	4.96742	6.12396	8.75017	7.46523	5.97941	6.10682
42451	mmu-miR-139-3p	0.0363409	0.028115	0.114478	0.0487455	0.273773	0.232641
17394		0.018797	0.0178914	0.0013468	N/A	0.00242277	N/A
42790		0.00626566	N/A	N/A	N/A	0.0133253	0.0166172
25117	mmu-miR-742-3p	0.0651629	0.0421725	0.109091	0.0716846	0.149001	0.258754
17863		2.12657	1.50415	2.96566	2.28244	1.37735	1.64985
42509	mmu-miR-219a-5p	0.327068	0.209585	0.313805	0.344086	0.413083	0.335905
42929	mmu-miR-25-5p	1.03634	0.558466	1.28889	1.09964	0.57662	0.473591
5730		3.84461	3.62812	1.55556	1.83369	0.161114	0.280119
42682	mmu-miR-25-3p	30.901	32.0665	31.7751	35.1283	14.6747	15.7982
11168		0.246867	0.320767	0.26936	0.0659498	0.141732	0.123442
17854	mmu-miR-106b-3p	23.703	24.6607	27.9919	30.2007	15.0503	22.6944
14279	mmu-miR-362-5p	N/A	N/A	N/A	N/A	N/A	N/A
14300	mmu-miR-29c-5p	0.0639098	0.084345	0.0888889	0.0272401	0.129618	0.10089
17460		0.0927318	0.102236	0.136027	0.0903226	0.226529	0.282493
17853	mmu-miR-30d-3p	0.0350877	0.0242812	0.0148148	0.0200717	0.0169594	N/A
46390	mmu-miR-1192	0.413534	0.304153	0.215488	0.341219	0.391278	0.424926
42868	mmu-miR-762	0.0588972	0.0460064	0.0754209	0.0444444	0.00121139	0.0106825
27571	mmu-miR-292a-5p	0.77193	0.690096	1.13805	1.11685	0.548758	0.309792
42751		0.146617	0.186581	0.277441	0.278136	0.0581466	0.111573
42752	mmu-miR-872-3p	0.106516	0.150799	0.214141	0.139068	0.150212	0.306231
10998	mmu-miR-19b-3p	1.25815	0.85623	0.59798	1.0681	0.604482	0.162611
17530		1.23434	1.44153	0.748822	0.629391	0.42762	0.550742
42869		0.213033	0.217252	0.204714	0.172043	0.0411872	0.0451039
42447		N/A	N/A	N/A	N/A	0.0133253	N/A
17511	mmu-miR-713	0.749373	0.509904	0.425589	0.490323	0.543913	0.452226
46258		0.146617	0.0792332	0.224916	0.0946237	0.0678377	0.0439169
146122		N/A	N/A	N/A	N/A	0.00121139	N/A
146000		0.175439	0.0894569	0.156229	0.0157706	0.0690491	0.0605341
24136	spike_control_v2_12	0.0162907	0.00894569	0.0040404	N/A	0.0096911	0.00237389
46202	5S_rRNA	4.89223	5.91565	5.89226	6.32401	1.94428	2.17923
146042		2.69674	4.01022	4.1037	4.82867	3.38704	3.11335
25593	spike_control_v2_18	N/A	N/A	N/A	N/A	N/A	N/A
13417	spike_control_v2_8	N/A	N/A	N/A	N/A	N/A	N/A
145662		0.270677	0.383387	0.443098	0.172043	0.2447	0.181602
146065	mmu-miR-1927	0.286967	0.332268	0.510438	0.190681	0.135675	0.446291
146035		0.0263158	0.0255591	0.0377104	0.00860215	0.0484555	0.0830861
5740		10.2356	11.1987	8.51717	12.8731	8.72804	5.41484
146093		0.0338346	0.0140575	0.0148148	N/A	N/A	0.00712166
146191	mmu-miR-1948-3p	0.390977	0.498403	0.227609	0.259498	0.0121139	0.179228
146070	mmu-miR-1932	N/A	N/A	N/A	N/A	N/A	N/A
146108	mmu-miR-1970	N/A	N/A	N/A	N/A	0.00121139	N/A
146194		0.00501253	N/A	N/A	N/A	0.00484555	0.00356083
146102		9.5589	10.7872	10.5939	12.5749	8.45548	8.06647
145968	mmu-let-7d-5p	19.2619	13.3393	13.8734	20.8875	10.1272	8.4368
145689	mmu-miR-543-3p	0.0350877	0.0166134	0.0242424	0.0114695	0.13083	0.0569733
146115		1.17544	1.62173	1.86532	2.09462	2.25924	2.14006
145714		2.4599	2.18275	2.59798	3.24014	1.27317	0.964985
146178		3.97118	3.08115	5.79798	5.68315	3.30951	2.57448
147963		0.697995	0.86262	1.09091	1.27885	1.42338	1.31869
147867		N/A	N/A	N/A	N/A	N/A	N/A
147841		N/A	N/A	N/A	N/A	N/A	N/A
147925		1.87719	1.89265	1.33468	0.812903	1.80981	2.62908
147853		N/A	N/A	N/A	N/A	N/A	N/A
147588		7.80201	8.68115	12.8242	13.0265	6.36947	6.40237
147649		0.151629	0.1623	0.158923	0.100358	0.0714718	0.0759644
147977		0.00626566	N/A	0.0013468	N/A	0.0363416	0.021365
147857		0.111529	0.0932907	0.110438	0.0731183	0.167171	0.205341
147569		0.0300752	0.0383387	0.0565657	0.00860215	N/A	0.00949555
147616		0.530075	0.314377	0.253199	0.37276	0.11387	0.0605341
147815		N/A	N/A	N/A	N/A	N/A	N/A
147858		0.223058	0.159744	0.518519	0.328315	0.0254391	0.04273
147592		0.854637	1.18466	1.31582	1.55699	1.27922	1.10861
148247		1.5802	2.10224	2.27071	1.16129	1.91641	4.21365
148072		N/A	N/A	N/A	N/A	N/A	N/A
147997		0.0639098	0.0383387	0.0323232	0.00716846	N/A	N/A
147682		0.680451	0.826837	0.769024	0.55914	0.0787402	0.0783383
148189		N/A	N/A	N/A	N/A	N/A	N/A
148393		1.95363	2.26709	2.27879	1.02366	1.15203	0.938872
148379		3.68922	2.29393	3.39529	2.29964	1.16172	1.52166
147415		0.245614	0.304153	0.270707	0.164875	0.437311	0.894955
148165		1.14411	0.398722	1.06532	1.0681	0.474864	0.216024
148675		0.629073	0.853674	0.971044	0.993548	0.880678	1.073
147366	mmu-miR-320-5p	0.125313	0.141853	0.133333	0.0415771	0.140521	0.217211
10904	spike_control_v1_d	N/A	N/A	N/A	N/A	N/A	N/A
148405		N/A	N/A	N/A	N/A	N/A	N/A
14262	spike_control_v1_f	N/A	N/A	N/A	N/A	N/A	N/A
148032		0.0614035	0.05623	0.0565657	0.0243728	0.0690491	0.136499
148207		0.358396	0.359105	0.340741	0.223656	0.54149	0.746588
148416	mmu-miR-3102-5p	0.170426	0.136741	0.127946	0.0688172	0.127196	0.0498516
148559	mmu-miR-411-3p	0.160401	0.116294	0.0754209	0.0888889	0.414294	0.227893
148233		0.00250627	N/A	0.0026936	N/A	0.015748	N/A
148121	mmu-miR-155-3p	0.201754	0.155911	0.153535	0.100358	0.20957	0.257567
148201		0.0614035	0.0626198	0.0915825	0.0501792	0.0205936	0.020178
148535	mmu-miR-3097-5p	3.35965	3.41725	3.84242	3.04373	1.65233	3.25223
148574	mmu-miR-16-2-3p	0.320802	0.316933	0.300337	0.319713	0.3404	0.340653
148173		0.338346	0.405112	0.53468	0.398566	0.425197	0.808309
148257		0.0137845	0.00638978	0.0242424	N/A	0.0799515	0.140059
148587	mmu-miR-326-5p	N/A	N/A	N/A	N/A	N/A	N/A
148676		0.0112782	0.00127796	N/A	N/A	0.00847971	0.00712166
148050		0.691729	0.68754	0.844444	0.397133	0.140521	0.132938
148278	mmu-miR-138-2-3p	0.114035	0.108626	0.0848485	0.104659	0.0096911	0.00830861
148426	mmu-miR-466a-3p/mmu-miR-466b-3p/mmu-miR-466c-3p/mmu-miR-466e-3p/mmu-miR-466p-3p	0.119048	0.0715655	0.047138	0.055914	0.20957	0.354896
148046	mmu-miR-344-5p	0.00501253	0.00255591	0.00808081	N/A	N/A	N/A
148448	mmu-miR-3112-3p	1.58772	1.98978	1.79394	0.860215	0.692913	1.40178
148494	mmu-miR-448-5p	N/A	N/A	N/A	N/A	N/A	N/A
148354	mmu-miR-466a-5p	2.95614	3.2524	3.30505	3.03656	2.98365	6.00356
148336	mmu-miR-3071-5p	0.882206	1.14505	1.10572	0.941935	0.439733	0.375074
148446	mmu-miR-346-3p	0.0551378	0.0523962	0.0740741	0.0544803	0.0242277	0.0261128
148632	mmu-miR-2861	0.0238095	0.028115	0.0875421	0.037276	0.015748	0.0261128
148220	mmu-miR-3093-5p	0.0213033	0.0127796	0.020202	N/A	0.106602	0.202967
148498	mmu-miR-3110-3p	0.0225564	0.00766773	0.0026936	N/A	N/A	N/A
148364	mmu-miR-1912-3p	0.0200501	0.00766773	0.0148148	N/A	N/A	N/A
148427	mmu-miR-3101-3p	1.54887	1.17572	1.97306	0.685305	0.4894	0.294362
148313	mmu-miR-3095-5p	0.00250627	N/A	N/A	N/A	N/A	N/A
17327		0.684211	1.01086	1.23232	0.712545	0.673531	1.11691
17488		1.43609	0.857508	1.92997	1.51971	0.723198	0.785757
46207		N/A	N/A	N/A	N/A	0.0169594	N/A
42813	mmu-miR-876-5p	0.0438596	0.0434505	0.0579125	0.0129032	0.00242277	N/A
17936		0.363409	0.476677	0.638384	0.401434	0.426408	0.980415
168897		1.32957	0.736102	0.988552	1.18423	2.01938	1.59407
168882		0.397243	0.545687	0.7367	0.557706	0.380376	0.597033
168710		N/A	N/A	N/A	N/A	N/A	N/A
168590		1.55388	1.96805	1.86801	0.610753	0.782556	1.44332
168728		N/A	N/A	N/A	N/A	N/A	N/A
168719		0.00125313	N/A	N/A	N/A	N/A	N/A
168785		N/A	N/A	N/A	N/A	N/A	N/A
168615		0.327068	0.4	0.476768	0.526165	0.417929	0.41543
168781		0.0137845	0.00894569	0.0026936	N/A	0.0496669	0.0367953
168782		0.182957	0.145687	0.308418	0.217921	0.0932768	0.0854599
168820		N/A	N/A	N/A	N/A	N/A	N/A
168750		0.735589	1.00319	0.70303	0.527599	0.210781	0.265875
168921		0.298246	0.249201	0.214141	0.118996	0.059358	0.04273
168759		0.00501253	N/A	N/A	N/A	0.00242277	0.00237389
168962		0.581454	0.35016	0.66936	0.308244	0.617807	0.974481
168666		N/A	N/A	N/A	N/A	N/A	N/A
168955		0.181704	0.157188	0.29899	0.116129	0.12235	0.404748
168703		0.286967	0.0996805	0.204714	0.189247	0.0508783	0.04273
168663		N/A	N/A	N/A	N/A	N/A	N/A
168779		N/A	N/A	N/A	N/A	N/A	N/A
169102		1.09148	1.30351	1.50572	0.89319	0.954573	2.36083
169285		0.353383	0.246645	0.571044	0.402867	0.479709	0.494955
169249		N/A	N/A	N/A	N/A	N/A	N/A
168993		0.0626566	0.0498403	0.0579125	0.0286738	0.0520896	0.0818991
169011		0.0814536	0.0549521	0.0228956	0.0114695	0.0193822	0.0189911
169049		0.652882	0.858786	1.03838	1.02796	0.84676	1.00772
169001		0.00125313	N/A	N/A	N/A	N/A	N/A
169039		N/A	N/A	N/A	N/A	N/A	N/A
169181		0.993734	0.531629	0.793266	0.539068	0.153846	0.376261
169379		0.385965	0.205751	0.222222	0.169176	0.0678377	0.0569733
169232		0.422306	0.527796	0.764983	0.615054	1.08419	1.73175
169046		0.0238095	0.00638978	N/A	N/A	0.0145366	0.00949555
169275		N/A	N/A	N/A	N/A	N/A	N/A
169245		0.172932	0.0664537	0.0673401	0.0645161	0.0145366	0.0166172
[truncated: 1,558 more rows]

## Sheet: Figure 4B
Relative miRNA expression	Control			IL-4
miR-378a-3p	1.00018	1.01774	1.07532	6.0565	5.59104	5.42826
miR-677-3p	1	0.812252	0.726986	1.104	1.27568	1.28135
miR-3093-5p	1	1.34723	1.3566	1.16473	1.84038	2.23457
let-7i-3p	1.00016	0.986457	1.05231	1.14913	1.0757	1.29298
miR-431-5p	1.00022	1.063	1.16444	1.15069	1.28653	1.22488
miR-370-5p	0.999699	1.06563	1.19623	1.9103	1.55048	1.48553
Relative miRNA expression	Control			OVA
miR-378a-3p	1	0.93677	1.03382	4.06786	4.92822	3.27551
miR-677-3p	1	0.761031	0.979493	0.771554	0.888571	0.999462
miR-3093-5p	1	1.64182	1.34533	1.56234	1.63498	1.45511
let-7i-3p	1	1.02599	1.83357	2.42473	1.89096	1.4345
miR-431-5p	1	1.15686	1.55109	1.74449	1.91568	1.60659
miR-370-5p	1	1.05992	0.822864	1.58371	1.70413	1.7658

## Sheet: Figure 4C
% miR-378a-3p+ cells / 40X field
Control	OVA
17.5325	49.2469
33.3333	66.2983
12.6374	20.6853

## Sheet: Figure 4D
Relative miR-378a-3p expression	CD80 MFI in BALF		Relative miR-378a-3p expression	CD206 MFI in BALF
1	3943		1	666
1.71523	2663		0.729834	920
3.2248	2330		1.71523	1853
2.7528	2001		3.2248	1664
2.38702	2047		1.8549	2544
5.28509	2274		5.28509	3274
2.54916	2108		1.95319	2981
1.06712	2203		1.06712	2579
