# Supplementary material for: Targeting M2 Macrophages Alleviates Airway Inflammation and Remodeling in Asthmatic Mice via miR-378a-3p/GRB2 Pathway
Source: Front Mol Biosci. 2021 Sep 13;8:717969. doi: 10.3389/fmolb.2021.717969 (PMC8473897; doi:10.3389/fmolb.2021.717969)
Supplement: Supplementary file 1 [file DataSheet-1.zip › Source data/Figure 5.xls]

## Sheet: Figure 5A
TargetScan7.2	miRDB	DIANA-microT		21 common elements in " TargetScan7.2", "miRDB" and "DIANA-microT":
152	171	278		grb2
KCND1	Elk4	Ankrd52		zfpm2
GRB2	Grb2	Gm15319		npas4
GOLT1A	Foxq1	Papolb		dcbld2
HNRNPA1	Rab10	Foxg1		zkscan1
FAM179B	Crispld2	Ago1		ago1
BCL2L2	Dixdc1	Aebp2		pef1
LAS1L	Clock	Polq		csnk1g2
SBDS	Kif2a	Npas4		slc9a5
SAMD1	She	Qser1		qser1
MED19	Mpp3	Hsf3		tlk2
IRG1	Dcbld2	Dscam		tfcp2l1
GLIPR2	Tfcp2l1	Pef1		grsf1
CSNK1G1	Npas4	Plagl2		ankrd52
SIX5	Slc9a5	Kcna4		rab10
FRK	Tex9	Skp2		plagl2
CHIT1	Klhl29	Rab10		hspa12a
PDE7B	Rbm12b2	Sox6		dyrk1a
IMPG1	Vgll3	Csnk1g2		serinc1
ALS2	Zfpm2	C330011M18Rik		skp2
NEUROD1	Psd3	Gm10010		iqsec2
DKFZP779J2370	Slc7a6	Gm28040
MAPK1	Car5b	Ndst3
ZFP36L2	Adipor2	Zmpste24
KBTBD7	Golt1a	Sftpa1
ZFPM2	Megf6	Zfp182
DDAH1	Nr2c2	Abhd12
CDC20B	Dyrk1a	Ncoa7
CALN1	H3f3b	Rrs1
NFRKB	Rcc2	Arf2
NAPRT1	Klk4	4930544D05Rik
TEX261	Zfp780b	Smim17
KIAA1429	Galnt4	Clock
KBTBD6	Grsf1	Srsf3
SQSTM1	Clcn4-2	Agfg1
IL6ST	Fbln1	Fbxl4
RIMS4	Mum1l1	Med22
RCHY1	Zfp507	Zfp189
NPAS4	Adamdec1	Cyp2c40
DCBLD2	Ywhae	Dclre1a
LNPEP	Aff1	4833424O15Rik
HDDC2	Acaca	Tmppe
ZKSCAN1	Rrp1b	9230019H11Rik
FOXG1	Tbc1d19	D630023F18Rik
RANBP10	Csnk1g2	Grb2
KCTD7	Npas2	Pi4kb
RBMS1	Zhx1	Elk4
AGO1	Iqsec2	Rims4
FCRLB	Sulf1	Zxdb
PEF1	Ereg	Dsc2
CSNK1G2	Wnt10a	Ldlrap1
SLC9A5	Zmpste24	Rps6kb2
C11orf44	Sbds	Olah
ZDHHC9	Trim62	Gabra3
SYT12	Cluh	Sdccag8
QSER1	Qser1	Dyrk1a
BOLL	Bcl2l2	Nr2c2
DCAF12	Pde7b	Zkscan1
DUSP3	Nicn1	Zfp943
SLC2A3	Mfn1	Cramp1l
H3F3B	Kbtbd2	Pten
TLK2	Arf2	Tbc1d22a
TFCP2L1	Serinc1	Leng9
KPNA6	Fignl2	Tsc1
FKBP5	Prelp	Neurod1
BRK1	Ssr1	Cutal
GSTM5	1810013L24Rik	Wdfy3
AQP3	Med22	Tubgcp4
DSCAM	Ap2a2	Pappa
FAM129A	Gm996	Ccdc167
SRSF10	Srpx	Nsun7
DNAJC27	Brd3	Grsf1
LENG9	Cers6	Dcbld2
CREBRF	Ago1	Nav2
C1orf21	Tk2	Slc7a6
GRSF1	Mapk1	Zbtb20
IGF1R	Gata1	Csnk1g1
TMED7-TICAM2	Emc3	Tex261
YY1	Tlk2	Sec23ip
ANKRD52	Aif1l	Adtrp
UCK2	Fnta	Crls1
VAT1	Sox1	Kctd9
FRMPD4	Gjb2	Agrn
DYNC1LI2	C77080	Cyp2c29
PER2	Vcan	Glb1l
TCF12	Zfp36l2	Ammecr1l
COQ10B	Wdfy3	Plcg1
C16orf72	Mtss1l	Zfp335
VAT1L	Kdm2b	Grin2b
PLEKHA4	Sspn	Efcab11
PHF15	E2f2	Tmem55b
NUP155	Frk	Poli
PAPOLG	Pgbd1	Cluh
PDE1B	Zc3hav1l	Scn9a
SOBP	2510009E07Rik	Nfrkb
UBE2W	Nrip3	Hipk3
FAHD2A	Tmem130	Mbnl2
PSD3	Kcnip2	Stam2
RAB10	LOC102639597	Atrn
C6orf89	Msn	Dnal1
NMT2	Kctd7	Ush1c
IL1RAPL1	Zfp260	Kpna6
BMP8B	Skp2	Nufip2
SEC62	Hspa12a	Msi2
SHISA9	Zfp68	Nup155
KIF26B	Mb21d2	Sulf1
EPGN	Plagl2	Rbm12b2
TBX6	Morn3	Asb11
PCDH11Y	Ccdc142	Nlrp6
PLAGL2	Daam2	Pmpca
CTDP1	Camk1g	Upp2
IGF1	Erlec1	Fam179b
SLC2A14	Tmem132c	Zfpm2
TSPAN14	Hes7	Fam178a
SLC38A1	Papola	Smpd4
ZNF335	Zkscan17	Spata2
HSPA12A	Arl8b	Phc1
SOX6	Tmem181a	Trim44
FBXL20	Fam178a	Cables2
NOVA2	Dusp18	Arhgef33
PTRH2	Zfp444	Psma1
SAR1A	Slc35f5	Rad21
MOCS1	Fam60a	Rpa1
ATG2A	Abl1	Tlk2
NUFIP2	Clmn	Cntnap5b
FAM83F	Dlat	Rrp1b
LDLRAD2	Plek	Wbp2
SBNO1	Nlrp6	Rbms1
SORL1	Dazap2	Pdzd8
XPO5	Srsf3	Prdm16
SHANK3	BC053749	Col18a1
BMP8A	Trim44	Magi1
DYRK1A	LOC102632017	Trpt1
MAP2K6	Fancl	Vmn1r90
PACS1	Gm4425	Zranb2
FANCA	Dirc2	Jade3
RTN2	Prosc	Arih1
ELP6	Suclg1	Npdc1
PIGV	Maff	Zfp451
WDR37	Krtap28-13	Dync1li2
SERINC1	Zkscan1	Spin1
FZD5	Timm8a2	Arhgap29
PTCHD1	Cables2	Rad50
SLC25A11	Dhtkd1	Usp44
SLC30A5	Rnf123	Odf4
SKP2	Neu2	Asap3
PLEKHA3	Unc93a	Gabra5
WWC2	Cbs	Ampd2
TRIM55	Ankrd52	Plbd2
IQSEC2	Ero1l	Adprm
RCN2	Cd300lg	Bptf
ABI2	Rora	Vat1l
ZBTB20	Ash1l	1700019G17Rik
	Prss8	Tapt1
	Mctp2	Bcl2
	Pef1	Slc9a5
	Ralgps1	Rbm46
	Rrs1	Pgrmc1
	Suv39h1	Grik2
	Degs2	Psmd2
	Fiz1	Atp2b2
	Dbh	Fcgr1
	Grik2	Sox1
	Hccs	Erlec1
	Kctd9	Cenpu
	Gga3	Rc3h1
	Kcna4	Syn2
	Trim5	Plcxd3
	Nr3c1	Serinc1
	Mbd3l2	Pafah1b2
	Etv5	Gm10384
	Pop4	Kcnip2
		E130012A19Rik
		Aqp3
		Nmnat2
		Fam199x
		Ak4
		Gabrb2
		Nfat5
		Tcf12
		BC106179
		Plekha7
		Purb
		Fbln1
		Foxq1
		D930048N14Rik
		Med26
		Prcc
		Tll1
		Zfp652
		Srsf2
		Saal1
		Nebl
		Wisp2
		Plekha4
		Cpeb3
		Pla2g2d
		Isx
		Hspa12a
		Plekha2
		Setx
		Agbl3
		Nup160
		Rtn2
		Mcoln2
		Gramd1b
		Iyd
		Inpp5f
		Arrb1
		Zfml
		Gng5
		Psmd11
		Tmed7
		Treml4
		Rap1b
		Skp1a
		Rai14
		Pappa2
		Fam86
		Alg2
		Mbd3l2
		Ap3s2
		Tfcp2l1
		Rcc2
		Papola
		Hcn3
		Snx18
		Trim9
		Zfp672
		Gpm6b
		Akt1
		Spata2l
		Pura
		Mrpl17
		Prosc
		Prom2
		Irg1
		Lgalsl
		Rnf222
		Bach1
		Hunk
		Slc38a1
		Rfx5
		Efcab1
		2310014L17Rik
		Gm6904
		Kcnma1
		Pde1b
		A230046K03Rik
		Tbcd
		9630033F20Rik
		Azi2
		Arap2
		Tab2
		Wdr16
		Elp6
		Trappc2
		Mafg
		Ube3c
		Six4
		Hoxb3
		Cnga2
		Pex3
		Pld1
		Iqsec2
		Gale
		Hddc2
		Cand1
		Ranbp10
		Gli3
		Polr3f
		Ppp4r1
		Foxo3
		Xpo7
		Ceacam15
		Gm711
		Frmd7
		AI118078
		H2afz

## Sheet: Figure 5D
Relative mRNA expression of GRB2
Negative Control		1	1	1
miR-378a-3p mimics		0.867205	0.867171	0.90244
Negative Control		1	1	1
miR-378a-3p inhibitor		1.87175	1.78533	1.83379

## Sheet: Figure 5E
	Mimics MiR-NC			Mimics MiR-378a-3p
GV272-Control	1	1	1	0.9909	1.0374	1.08006
GV272-GRB2 WT	1	1	1	0.4192	0.385839	0.4192
GV272-GRB2 MUT	1	1	1	1.04209	1.01663	0.934658
NC+basic	5.77869	5.3063	5.21594	1	1	1
mimic+basic	5.7261	5.50476	5.63351	0.9909	1.0374	1.08006
NC+WT	5.26262	5.96526	5.01692	1	1	1
mimic+WT	2.15399	2.30163	2.10309	0.4192	0.385839	0.4192
NC+mut	5.31046	5.31467	5.65588	1	1	1
mimic+mut	5.53399	5.40304	5.28632	1.04209	1.01663	0.934658
