# Supplementary material for: Targeting M2 Macrophages Alleviates Airway Inflammation and Remodeling in Asthmatic Mice via miR-378a-3p/GRB2 Pathway
Source: Front Mol Biosci. 2021 Sep 13;8:717969. doi: 10.3389/fmolb.2021.717969 (PMC8473897; doi:10.3389/fmolb.2021.717969)
Supplement: Supplementary file 1 [file DataSheet-1.zip › Source data/Figure 6.xls]

## Sheet: Figure 6A
	Negaitve Control			miR-378a-3p mimics
Relative miRNA expression of IL-6	1	1	1	0.831648	0.731556	0.647017
Relative miRNA expression of IL-12	1	1	1	0.612552	0.645652	0.507512
Relative miRNA expression of iNOS	1	1	1	0.799847	0.773932	0.702206
Relative miRNA expression of FIZZ1	1	1	1	2.07533	2.1908	1.94134
Relative miRNA expression of Arg1	1	1	1	1.37051	0.994543	0.948556
Relative miRNA expression of IL-10	1	1	1	1.77272	1.10161	1.08989

## Sheet: Figure 6B
	Negaitve Control			miR-378a-3p inhibitor
Relative miRNA expression of IL-6	1	1	1	3.93799	4.14569	3.76062
Relative miRNA expression of IL-12	1	1	1	1.89025	1.4341	1.92687
Relative miRNA expression of iNOS	1	1	1	2.27618	2.23447	1.64548
Relative miRNA expression of FIZZ1	1	1	1	0.222211	0.325335	0.456916
Relative miRNA expression of Arg1	1	1	1	0.283221	0.257028	0.291183
Relative miRNA expression of IL-10	1	1	1	0.679109	0.898282	0.85161

## Sheet: Figure 6C
Relative miRNA expression of GRB2
C	1	1	1
NC	1.08644	1.15493	1.1096
Si-GRB2	0.171644	0.272208	0.238766

## Sheet: Figure 6D 
	Negaitve Control			Si-GRB2
Relative miRNA expression of IL-6	1	1	1	0.304845	0.385687	0.385101
Relative miRNA expression of IL-12	1	1	1	0.96	0.97	0.94
Relative miRNA expression of iNOS	1	1	1	0.932689	0.77972	0.875728
Relative miRNA expression of FIZZ1	1	1	1	2.70071	2.47632	2.0827
Relative miRNA expression of Arg1	1	1	1	5.33264	5.63831	5.70805
Relative miRNA expression of IL-10	1	1	1	1.32973	2.74686	2.28
