# Supplementary material for: Targeting M2 Macrophages Alleviates Airway Inflammation and Remodeling in Asthmatic Mice via miR-378a-3p/GRB2 Pathway
Source: Front Mol Biosci. 2021 Sep 13;8:717969. doi: 10.3389/fmolb.2021.717969 (PMC8473897; doi:10.3389/fmolb.2021.717969)
Supplement: Supplementary file 4 [file DataSheet2.zip]

Archive with 16 entries (16 files):
- Flow cytometry data(.fcs)/CCR3-Figure 1D (Control).fcs
- Flow cytometry data(.fcs)/CCR3-Figure 1D (OVA).fcs
- Flow cytometry data(.fcs)/CCR3-Figure 2G (2-CA).fcs
- Flow cytometry data(.fcs)/CCR3-Figure 2G (OVA).fcs
- Flow cytometry data(.fcs)/CD206-Figure 1F (Control).fcs
- Flow cytometry data(.fcs)/CD206-Figure 1F (OVA).fcs
- Flow cytometry data(.fcs)/CD206-Figure 2C (2-CA).fcs
- Flow cytometry data(.fcs)/CD206-Figure 2C (OVA).fcs
- Flow cytometry data(.fcs)/CD206-Figure 3A (Control).fcs
- Flow cytometry data(.fcs)/CD206-Figure 3A (IL-4).fcs
- Flow cytometry data(.fcs)/CD80-Figure 1F (Control).fcs
- Flow cytometry data(.fcs)/CD80-Figure 1F (OVA).fcs
- Flow cytometry data(.fcs)/CD80-Figure 2C (2-CA).fcs
- Flow cytometry data(.fcs)/CD80-Figure 2C (OVA).fcs
- Flow cytometry data(.fcs)/CD80-Figure 3A (Control).fcs
- Flow cytometry data(.fcs)/CD80-Figure 3A (IL-4).fcs
